# Supplementary material for: Effective purifying selection in ancient asexual oribatid mites
Source: Nat Commun. 2017 Oct 12;8:873. doi: 10.1038/s41467-017-01002-8 (PMC5638860; doi:10.1038/s41467-017-01002-8)
Supplement: Supplementary file 4 — Dataset 1 [file 41467_2017_1002_MOESM4_ESM.xlsx]

## Sheet: Supplementary Data S1
GO-ID	Term	Category	FDR	P-Value	#Test	#Ref	#notAnnotTest	#notAnnotRef	Over/Under	TestSeqs	RefSeqs
GO:0031952	regulation of protein autophosphorylation	P	0.899624	0.000487739	2	0	56	2546	OVER	TR19189|c1_g1_i3|m.10309, TR16695|c0_g1_i1|m.8298
GO:2000027	regulation of organ morphogenesis	P	0.899624	0.000669628	4	15	54	2531	OVER	TR23362|c0_g1_i1|m.14754, TR18546|c1_g1_i1|m.9756, TR1729|c1_g1_i1|m.2191, TR15229|c0_g1_i1|m.7400	TR21513|c1_g1_i1|m.12657, TR280|c0_g1_i2|m.310, TR23919|c0_g1_i1|m.15468, TR23857|c0_g1_i1|m.15397, TR2013|c0_g1_i1|m.2595, TR20727|c0_g1_i1|m.11816, TR222|c0_g1_i2|m.243, TR18581|c0_g1_i1|m.9791, TR18250|c0_g2_i1|m.9486, TR19838|c1_g1_i1|m.10940, TR18902|c0_g1_i1|m.10058, TR249|c0_g2_i1|m.280, TR129|c0_g1_i1|m.154, TR21940|c0_g1_i1|m.13110, TR19104|c0_g1_i1|m.10226
GO:0002474	antigen processing and presentation of peptide antigen via MHC class I	P	0.899624	0.000801258	3	6	55	2540	OVER	TR23362|c0_g1_i1|m.14754, TR22060|c0_g1_i1|m.13234, TR15229|c0_g1_i1|m.7400	TR18581|c0_g1_i1|m.9791, TR13451|c0_g1_i1|m.6624, TR18902|c0_g1_i1|m.10058, TR23919|c0_g1_i1|m.15468, TR23857|c0_g1_i1|m.15397, TR21940|c0_g1_i1|m.13110
GO:0051651	maintenance of location in cell	P	0.899624	0.00112659	3	7	55	2539	OVER	TR21043|c0_g1_i2|m.12158, TR721|c0_g1_i1|m.863, TR1729|c1_g1_i1|m.2191	TR2639|c1_g1_i3|m.3361, TR2376|c0_g1_i1|m.3047, TR3679|c6_g4_i1|m.4511, TR2467|c0_g1_i1|m.3148, TR19253|c0_g1_i1|m.10370, TR21787|c1_g1_i3|m.12952, TR2605|c1_g1_i1|m.3331
GO:0030033	microvillus assembly	P	0.899624	0.00144222	2	1	56	2545	OVER	TR19189|c1_g1_i3|m.10309, TR21293|c1_g1_i1|m.12418	TR24683|c1_g1_i4|m.16451
GO:0050776	regulation of immune response	P	0.899624	0.00186794	5	36	53	2510	OVER	TR23362|c0_g1_i1|m.14754, TR3631|c4_g1_i1|m.4469, TR22516|c1_g1_i1|m.13764, TR15342|c1_g1_i1|m.7459, TR15229|c0_g1_i1|m.7400	TR22036|c0_g1_i1|m.13210, TR23177|c2_g2_i2|m.14546, TR2664|c0_g1_i3|m.3378, TR23857|c0_g1_i1|m.15397, TR18772|c0_g1_i1|m.9950, TR22314|c0_g1_i4|m.13524, TR540|c0_g1_i2|m.627, TR23583|c0_g1_i1|m.15023, TR4052|c0_g1_i1|m.4804, TR23150|c0_g2_i2|m.14515, TR17182|c0_g1_i2|m.8641, TR22586|c1_g1_i1|m.13845, TR18581|c0_g1_i1|m.9791, TR18902|c0_g1_i1|m.10058, TR18546|c1_g2_i1|m.9757, TR1103|c2_g1_i1|m.138…
GO:0031145	anaphase-promoting complex-dependent catabolic process	P	0.899624	0.0020008	3	9	55	2537	OVER	TR23362|c0_g1_i1|m.14754, TR23578|c1_g1_i1|m.15016, TR15229|c0_g1_i1|m.7400	TR21627|c0_g3_i1|m.12779, TR18581|c0_g1_i1|m.9791, TR19366|c0_g1_i1|m.10475, TR841|c0_g1_i1|m.1013, TR19932|c0_g1_i1|m.11017, TR18902|c0_g1_i1|m.10058, TR23919|c0_g1_i1|m.15468, TR23857|c0_g1_i1|m.15397, TR21940|c0_g1_i1|m.13110
GO:0038093	Fc receptor signaling pathway	P	0.899624	0.00256008	3	10	55	2536	OVER	TR23362|c0_g1_i1|m.14754, TR15342|c1_g1_i1|m.7459, TR15229|c0_g1_i1|m.7400	TR18581|c0_g1_i1|m.9791, TR17951|c0_g1_i1|m.9241, TR18902|c0_g1_i1|m.10058, TR23919|c0_g1_i1|m.15468, TR23857|c0_g1_i1|m.15397, TR12566|c0_g1_i1|m.6293, TR18546|c1_g2_i1|m.9757, TR2618|c1_g1_i1|m.3340, TR21940|c0_g1_i1|m.13110, TR3671|c3_g1_i8|m.4505
GO:0002682	regulation of immune system process	P	0.899624	0.00274312	7	80	51	2466	OVER	TR762|c0_g1_i1|m.919, TR21293|c1_g1_i1|m.12418, TR23362|c0_g1_i1|m.14754, TR3631|c4_g1_i1|m.4469, TR22516|c1_g1_i1|m.13764, TR15342|c1_g1_i1|m.7459, TR15229|c0_g1_i1|m.7400	TR24845|c0_g1_i1|m.16665, TR22036|c0_g1_i1|m.13210, TR24711|c1_g1_i1|m.16492, TR21750|c0_g1_i1|m.12910, TR2664|c0_g1_i3|m.3378, TR23857|c0_g1_i1|m.15397, TR22314|c0_g1_i4|m.13524, TR19000|c1_g1_i1|m.10134, TR4052|c0_g1_i1|m.4804, TR20499|c0_g1_i2|m.11585, TR22359|c1_g1_i1|m.13575, TR23150|c0_g2_i2|m.14515, TR22586|c1_g1_i1|m.13845, TR1488|c5_g2_i1|m.1866, TR18902|c0_g1_i1|m.10058, TR18546|c1_g2_i…
GO:0016055	Wnt signaling pathway	P	0.899624	0.0028451	5	40	53	2506	OVER	TR21293|c1_g1_i1|m.12418, TR23362|c0_g1_i1|m.14754, TR1565|c1_g1_i1|m.1968, TR1729|c1_g1_i1|m.2191, TR15229|c0_g1_i1|m.7400	TR15181|c0_g1_i1|m.7373, TR22139|c0_g1_i2|m.13325, TR20644|c0_g1_i1|m.11729, TR23857|c0_g1_i1|m.15397, TR23562|c1_g3_i1|m.14996, TR1065|c2_g1_i1|m.1324, TR2013|c0_g1_i1|m.2595, TR21787|c1_g1_i3|m.12952, TR18898|c0_g1_i1|m.10055, TR1553|c1_g1_i1|m.1947, TR222|c0_g1_i2|m.243, TR20739|c0_g1_i1|m.11827, TR24114|c1_g1_i1|m.15736, TR18581|c0_g1_i1|m.9791, TR18902|c0_g1_i1|m.10058, TR875|c0_g1_i1|m.1055…
GO:0051348	negative regulation of transferase activity	P	0.899624	0.00304585	4	24	54	2522	OVER	TR23362|c0_g1_i1|m.14754, TR18546|c1_g1_i1|m.9756, TR16695|c0_g1_i1|m.8298, TR15229|c0_g1_i1|m.7400	TR19572|c0_g1_i1|m.10669, TR24442|c0_g1_i1|m.16166, TR21627|c0_g3_i1|m.12779, TR20633|c0_g1_i2|m.11718, TR3091|c6_g1_i1|m.3857, TR554|c1_g1_i1|m.653, TR23778|c0_g1_i1|m.15299, TR19138|c0_g1_i1|m.10259, TR23919|c0_g1_i1|m.15468, TR23857|c0_g1_i1|m.15397, TR21154|c0_g1_i1|m.12269, TR21787|c1_g1_i3|m.12952, TR540|c0_g1_i2|m.627, TR21576|c0_g1_i1|m.12726, TR20200|c0_g1_i1|m.11274, TR1553|c1_g1_i1|m.1…
GO:0031397	negative regulation of protein ubiquitination	P	0.899624	0.00320701	3	11	55	2535	OVER	TR23362|c0_g1_i1|m.14754, TR16695|c0_g1_i1|m.8298, TR15229|c0_g1_i1|m.7400	TR21627|c0_g3_i1|m.12779, TR18581|c0_g1_i1|m.9791, TR841|c0_g1_i1|m.1013, TR18902|c0_g1_i1|m.10058, TR23919|c0_g1_i1|m.15468, TR22046|c2_g1_i1|m.13219, TR16209|c0_g1_i1|m.7971, TR706|c0_g1_i3|m.843, TR23857|c0_g1_i1|m.15397, TR2740|c1_g1_i2|m.3454, TR21940|c0_g1_i1|m.13110
GO:0030177	positive regulation of Wnt signaling pathway	P	0.899624	0.00320701	3	11	55	2535	OVER	TR23362|c0_g1_i1|m.14754, TR1565|c1_g1_i1|m.1968, TR15229|c0_g1_i1|m.7400	TR24148|c2_g1_i2|m.15781, TR18581|c0_g1_i1|m.9791, TR18902|c0_g1_i1|m.10058, TR23919|c0_g1_i1|m.15468, TR19446|c0_g1_i2|m.10550, TR23857|c0_g1_i1|m.15397, TR1023|c0_g1_i1|m.1252, TR1065|c2_g1_i1|m.1324, TR20703|c2_g1_i1|m.11792, TR21940|c0_g1_i1|m.13110, TR1553|c1_g1_i1|m.1947
GO:0002478	antigen processing and presentation of exogenous peptide antigen	P	0.899624	0.00320701	3	11	55	2535	OVER	TR23362|c0_g1_i1|m.14754, TR22060|c0_g1_i1|m.13234, TR15229|c0_g1_i1|m.7400	TR18581|c0_g1_i1|m.9791, TR13451|c0_g1_i1|m.6624, TR18902|c0_g1_i1|m.10058, TR23919|c0_g1_i1|m.15468, TR23857|c0_g1_i1|m.15397, TR19000|c1_g1_i1|m.10134, TR3796|c1_g12_i2|m.4669, TR23583|c0_g1_i1|m.15023, TR1563|c0_g1_i1|m.1966, TR21940|c0_g1_i1|m.13110, TR21199|c0_g1_i1|m.12316
GO:0050778	positive regulation of immune response	P	0.899624	0.0039438	4	26	54	2520	OVER	TR23362|c0_g1_i1|m.14754, TR22516|c1_g1_i1|m.13764, TR15342|c1_g1_i1|m.7459, TR15229|c0_g1_i1|m.7400	TR22036|c0_g1_i1|m.13210, TR23177|c2_g2_i2|m.14546, TR2664|c0_g1_i3|m.3378, TR23857|c0_g1_i1|m.15397, TR18772|c0_g1_i1|m.9950, TR540|c0_g1_i2|m.627, TR23583|c0_g1_i1|m.15023, TR23150|c0_g2_i2|m.14515, TR17182|c0_g1_i2|m.8641, TR18581|c0_g1_i1|m.9791, TR18902|c0_g1_i1|m.10058, TR18546|c1_g2_i1|m.9757, TR3671|c3_g1_i8|m.4505, TR20902|c0_g1_i1|m.11996, TR16686|c0_g1_i1|m.8286, TR2124|c0_g1_i1|m.2746…
GO:0019884	antigen processing and presentation of exogenous antigen	P	0.899624	0.00394575	3	12	55	2534	OVER	TR23362|c0_g1_i1|m.14754, TR22060|c0_g1_i1|m.13234, TR15229|c0_g1_i1|m.7400	TR18581|c0_g1_i1|m.9791, TR13451|c0_g1_i1|m.6624, TR18902|c0_g1_i1|m.10058, TR23919|c0_g1_i1|m.15468, TR23857|c0_g1_i1|m.15397, TR19000|c1_g1_i1|m.10134, TR3796|c1_g12_i2|m.4669, TR23583|c0_g1_i1|m.15023, TR1563|c0_g1_i1|m.1966, TR21940|c0_g1_i1|m.13110, TR21199|c0_g1_i1|m.12316, TR1694|c0_g1_i2|m.2153
GO:0048002	antigen processing and presentation of peptide antigen	P	0.899624	0.00394575	3	12	55	2534	OVER	TR23362|c0_g1_i1|m.14754, TR22060|c0_g1_i1|m.13234, TR15229|c0_g1_i1|m.7400	TR18581|c0_g1_i1|m.9791, TR13451|c0_g1_i1|m.6624, TR18902|c0_g1_i1|m.10058, TR21774|c0_g1_i2|m.12939, TR23919|c0_g1_i1|m.15468, TR23857|c0_g1_i1|m.15397, TR19000|c1_g1_i1|m.10134, TR3796|c1_g12_i2|m.4669, TR23583|c0_g1_i1|m.15023, TR1563|c0_g1_i1|m.1966, TR21940|c0_g1_i1|m.13110, TR21199|c0_g1_i1|m.12316
GO:1903321	negative regulation of protein modification by small protein conjugation or removal	P	0.899624	0.00394575	3	12	55	2534	OVER	TR23362|c0_g1_i1|m.14754, TR16695|c0_g1_i1|m.8298, TR15229|c0_g1_i1|m.7400	TR21627|c0_g3_i1|m.12779, TR1119|c1_g2_i2|m.1399, TR18581|c0_g1_i1|m.9791, TR841|c0_g1_i1|m.1013, TR18902|c0_g1_i1|m.10058, TR23919|c0_g1_i1|m.15468, TR22046|c2_g1_i1|m.13219, TR16209|c0_g1_i1|m.7971, TR706|c0_g1_i3|m.843, TR23857|c0_g1_i1|m.15397, TR2740|c1_g1_i2|m.3454, TR21940|c0_g1_i1|m.13110
GO:0051338	regulation of transferase activity	P	0.899624	0.00438218	6	65	52	2481	OVER	TR19189|c1_g1_i3|m.10309, TR21293|c1_g1_i1|m.12418, TR23362|c0_g1_i1|m.14754, TR18546|c1_g1_i1|m.9756, TR16695|c0_g1_i1|m.8298, TR15229|c0_g1_i1|m.7400	TR21627|c0_g3_i1|m.12779, TR19138|c0_g1_i1|m.10259, TR23857|c0_g1_i1|m.15397, TR20313|c0_g1_i1|m.11388, TR21787|c1_g1_i3|m.12952, TR22838|c0_g1_i1|m.14142, TR24657|c1_g1_i1|m.16419, TR4052|c0_g1_i1|m.4804, TR1553|c1_g1_i1|m.1947, TR1438|c0_g1_i1|m.1804, TR17342|c1_g1_i1|m.8756, TR21350|c1_g1_i1|m.12477, TR18250|c0_g2_i1|m.9486, TR841|c0_g1_i1|m.1013, TR18902|c0_g1_i1|m.10058, TR20384|c0_g1_i3|m.1…
GO:0006611	protein export from nucleus	P	0.899624	0.00467076	2	3	56	2543	OVER	TR20976|c2_g1_i1|m.12085, TR16695|c0_g1_i1|m.8298	TR20405|c0_g1_i1|m.11481, TR22441|c2_g1_i2|m.13676, TR706|c0_g1_i3|m.843
GO:0002429	immune response-activating cell surface receptor signaling pathway	P	0.899624	0.00478002	3	13	55	2533	OVER	TR23362|c0_g1_i1|m.14754, TR15342|c1_g1_i1|m.7459, TR15229|c0_g1_i1|m.7400	TR23177|c2_g2_i2|m.14546, TR23919|c0_g1_i1|m.15468, TR16209|c0_g1_i1|m.7971, TR23857|c0_g1_i1|m.15397, TR12566|c0_g1_i1|m.6293, TR23568|c0_g1_i1|m.15002, TR23150|c0_g2_i2|m.14515, TR18581|c0_g1_i1|m.9791, TR18902|c0_g1_i1|m.10058, TR18546|c1_g2_i1|m.9757, TR2618|c1_g1_i1|m.3340, TR21940|c0_g1_i1|m.13110, TR3671|c3_g1_i8|m.4505
GO:2000026	regulation of multicellular organismal development	P	0.899624	0.00491665	8	114	50	2432	OVER	TR628|c0_g1_i1|m.737, TR762|c0_g1_i1|m.919, TR21293|c1_g1_i1|m.12418, TR23362|c0_g1_i1|m.14754, TR3631|c4_g1_i1|m.4469, TR18546|c1_g1_i1|m.9756, TR1729|c1_g1_i1|m.2191, TR15229|c0_g1_i1|m.7400	TR21513|c1_g1_i1|m.12657, TR3302|c0_g1_i1|m.4109, TR18769|c0_g1_i2|m.9948, TR24694|c0_g1_i3|m.16470, TR23357|c0_g1_i1|m.14750, TR1553|c1_g1_i1|m.1947, TR23392|c0_g1_i1|m.14785, TR18902|c0_g1_i1|m.10058, TR21424|c1_g1_i1|m.12551, TR24785|c1_g1_i1|m.16596, TR24755|c0_g1_i1|m.16549, TR2124|c0_g1_i1|m.2746, TR15107|c0_g1_i1|m.7335, TR1591|c2_g2_i1|m.2000, TR21972|c1_g2_i1|m.13143, TR16417|c0_g1_i1|m.…
GO:0061024	membrane organization	P	0.899624	0.00567533	7	92	51	2454	OVER	TR628|c0_g1_i1|m.737, TR21293|c1_g1_i1|m.12418, TR22060|c0_g1_i1|m.13234, TR3631|c4_g1_i1|m.4469, TR19021|c0_g1_i1|m.10154, TR16695|c0_g1_i1|m.8298, TR1729|c1_g1_i1|m.2191	TR1281|c1_g1_i1|m.1611, TR784|c0_g1_i1|m.942, TR16556|c0_g1_i1|m.8196, TR24818|c0_g1_i1|m.16630, TR16120|c0_g1_i1|m.7901, TR3302|c0_g1_i1|m.4109, TR22530|c0_g1_i1|m.13783, TR9816|c0_g1_i1|m.5571, TR1345|c0_g1_i1|m.1696, TR18770|c0_g1_i1|m.9949, TR24694|c0_g1_i3|m.16470, TR20923|c0_g1_i2|m.12018, TR1553|c1_g1_i1|m.1947, TR15925|c0_g1_i1|m.7770, TR22746|c1_g2_i1|m.14045, TR22586|c1_g1_i1|m.13845, T…
GO:0002768	immune response-regulating cell surface receptor signaling pathway	P	0.899624	0.00674836	3	15	55	2531	OVER	TR23362|c0_g1_i1|m.14754, TR15342|c1_g1_i1|m.7459, TR15229|c0_g1_i1|m.7400	TR17951|c0_g1_i1|m.9241, TR23177|c2_g2_i2|m.14546, TR23919|c0_g1_i1|m.15468, TR16209|c0_g1_i1|m.7971, TR23857|c0_g1_i1|m.15397, TR12566|c0_g1_i1|m.6293, TR23568|c0_g1_i1|m.15002, TR4052|c0_g1_i1|m.4804, TR23150|c0_g2_i2|m.14515, TR18581|c0_g1_i1|m.9791, TR18902|c0_g1_i1|m.10058, TR18546|c1_g2_i1|m.9757, TR2618|c1_g1_i1|m.3340, TR21940|c0_g1_i1|m.13110, TR3671|c3_g1_i8|m.4505
GO:0048814	regulation of dendrite morphogenesis	P	0.899624	0.00690608	2	4	56	2542	OVER	TR21293|c1_g1_i1|m.12418, TR3631|c4_g1_i1|m.4469	TR25119|c1_g1_i5|m.17021, TR706|c0_g1_i3|m.843, TR3030|c0_g1_i2|m.3786, TR4052|c0_g1_i1|m.4804
GO:0006814	sodium ion transport	P	0.899624	0.00690608	2	4	56	2542	OVER	TR16695|c0_g1_i1|m.8298, TR23237|c0_g1_i1|m.14615	TR231|c0_g1_i1|m.253, TR22441|c2_g1_i2|m.13676, TR3109|c0_g1_i2|m.3872, TR3030|c0_g1_i2|m.3786
GO:0032528	microvillus organization	P	0.899624	0.00690608	2	4	56	2542	OVER	TR19189|c1_g1_i3|m.10309, TR21293|c1_g1_i1|m.12418	TR20405|c0_g1_i1|m.11481, TR425|c0_g1_i1|m.470, TR21870|c0_g1_i1|m.13037, TR24683|c1_g1_i4|m.16451
GO:0006955	immune response	P	0.899624	0.00738063	5	51	53	2495	OVER	TR23362|c0_g1_i1|m.14754, TR3631|c4_g1_i1|m.4469, TR22516|c1_g1_i1|m.13764, TR15342|c1_g1_i1|m.7459, TR15229|c0_g1_i1|m.7400	TR22629|c0_g1_i1|m.13897, TR22036|c0_g1_i1|m.13210, TR2664|c0_g1_i3|m.3378, TR23857|c0_g1_i1|m.15397, TR22121|c0_g1_i1|m.13305, TR22314|c0_g1_i4|m.13524, TR4052|c0_g1_i1|m.4804, TR23150|c0_g2_i2|m.14515, TR22586|c1_g1_i1|m.13845, TR18902|c0_g1_i1|m.10058, TR19433|c1_g1_i2|m.10537, TR18546|c1_g2_i1|m.9757, TR1103|c2_g1_i1|m.1382, TR3671|c3_g1_i8|m.4505, TR20902|c0_g1_i1|m.11996, TR16686|c0_g1_i1|m…
GO:0022603	regulation of anatomical structure morphogenesis	P	0.899624	0.00741175	6	73	52	2473	OVER	TR21293|c1_g1_i1|m.12418, TR23362|c0_g1_i1|m.14754, TR3631|c4_g1_i1|m.4469, TR18546|c1_g1_i1|m.9756, TR1729|c1_g1_i1|m.2191, TR15229|c0_g1_i1|m.7400	TR21513|c1_g1_i1|m.12657, TR280|c0_g1_i2|m.310, TR22139|c0_g1_i2|m.13325, TR18769|c0_g1_i2|m.9948, TR1345|c0_g1_i1|m.1696, TR2260|c0_g2_i3|m.2916, TR23857|c0_g1_i1|m.15397, TR23175|c1_g2_i1|m.14544, TR4052|c0_g1_i1|m.4804, TR2437|c0_g1_i1|m.3119, TR21222|c0_g1_i1|m.12339, TR15161|c0_g1_i1|m.7359, TR18642|c1_g1_i1|m.9842, TR18250|c0_g2_i1|m.9486, TR18902|c0_g1_i1|m.10058, TR21726|c0_g2_i2|m.12884,…
GO:0045089	positive regulation of innate immune response	P	0.899624	0.00788812	3	16	55	2530	OVER	TR23362|c0_g1_i1|m.14754, TR22516|c1_g1_i1|m.13764, TR15229|c0_g1_i1|m.7400	TR22036|c0_g1_i1|m.13210, TR23919|c0_g1_i1|m.15468, TR2664|c0_g1_i3|m.3378, TR23857|c0_g1_i1|m.15397, TR12566|c0_g1_i1|m.6293, TR18772|c0_g1_i1|m.9950, TR23583|c0_g1_i1|m.15023, TR17182|c0_g1_i2|m.8641, TR18581|c0_g1_i1|m.9791, TR18902|c0_g1_i1|m.10058, TR23062|c0_g1_i3|m.14409, TR18546|c1_g2_i1|m.9757, TR2618|c1_g1_i1|m.3340, TR1563|c0_g1_i1|m.1966, TR21940|c0_g1_i1|m.13110, TR20902|c0_g1_i1|m.1…
GO:0031349	positive regulation of defense response	P	0.899624	0.00913487	3	17	55	2529	OVER	TR23362|c0_g1_i1|m.14754, TR22516|c1_g1_i1|m.13764, TR15229|c0_g1_i1|m.7400	TR22036|c0_g1_i1|m.13210, TR23919|c0_g1_i1|m.15468, TR2664|c0_g1_i3|m.3378, TR23857|c0_g1_i1|m.15397, TR12566|c0_g1_i1|m.6293, TR18772|c0_g1_i1|m.9950, TR23583|c0_g1_i1|m.15023, TR408|c0_g1_i1|m.454, TR17182|c0_g1_i2|m.8641, TR18581|c0_g1_i1|m.9791, TR18902|c0_g1_i1|m.10058, TR23062|c0_g1_i3|m.14409, TR18546|c1_g2_i1|m.9757, TR2618|c1_g1_i1|m.3340, TR1563|c0_g1_i1|m.1966, TR21940|c0_g1_i1|m.13110…
GO:0019882	antigen processing and presentation	P	0.899624	0.00913487	3	17	55	2529	OVER	TR23362|c0_g1_i1|m.14754, TR22060|c0_g1_i1|m.13234, TR15229|c0_g1_i1|m.7400	TR23919|c0_g1_i1|m.15468, TR23857|c0_g1_i1|m.15397, TR19000|c1_g1_i1|m.10134, TR23774|c3_g1_i8|m.15295, TR3796|c1_g12_i2|m.4669, TR23583|c0_g1_i1|m.15023, TR21199|c0_g1_i1|m.12316, TR14598|c0_g1_i1|m.7090, TR3626|c3_g1_i1|m.4460, TR18064|c1_g1_i1|m.9334, TR18581|c0_g1_i1|m.9791, TR13451|c0_g1_i1|m.6624, TR18902|c0_g1_i1|m.10058, TR21774|c0_g1_i2|m.12939, TR1563|c0_g1_i1|m.1966, TR21940|c0_g1_i1|m…
GO:0044802	single-organism membrane organization	P	0.899624	0.00939598	6	77	52	2469	OVER	TR628|c0_g1_i1|m.737, TR21293|c1_g1_i1|m.12418, TR22060|c0_g1_i1|m.13234, TR3631|c4_g1_i1|m.4469, TR16695|c0_g1_i1|m.8298, TR1729|c1_g1_i1|m.2191	TR784|c0_g1_i1|m.942, TR16556|c0_g1_i1|m.8196, TR16120|c0_g1_i1|m.7901, TR3302|c0_g1_i1|m.4109, TR22530|c0_g1_i1|m.13783, TR9816|c0_g1_i1|m.5571, TR1345|c0_g1_i1|m.1696, TR18770|c0_g1_i1|m.9949, TR24694|c0_g1_i3|m.16470, TR20923|c0_g1_i2|m.12018, TR1553|c1_g1_i1|m.1947, TR22746|c1_g2_i1|m.14045, TR22586|c1_g1_i1|m.13845, TR19227|c0_g1_i2|m.10342, TR21171|c0_g1_i1|m.12285, TR17236|c0_g1_i1|m.8679,…
GO:0006521	regulation of cellular amino acid metabolic process	P	0.899624	0.00953065	2	5	56	2541	OVER	TR23362|c0_g1_i1|m.14754, TR15229|c0_g1_i1|m.7400	TR18581|c0_g1_i1|m.9791, TR18902|c0_g1_i1|m.10058, TR23919|c0_g1_i1|m.15468, TR23857|c0_g1_i1|m.15397, TR21940|c0_g1_i1|m.13110
GO:0006813	potassium ion transport	P	0.899624	0.00953065	2	5	56	2541	OVER	TR16695|c0_g1_i1|m.8298, TR23237|c0_g1_i1|m.14615	TR22573|c1_g1_i2|m.13831, TR20430|c0_g1_i1|m.11513, TR15626|c0_g1_i1|m.7599, TR24286|c1_g1_i2|m.15961, TR2986|c0_g1_i2|m.3723
GO:0042590	antigen processing and presentation of exogenous peptide antigen via MHC class I	P	0.899624	0.00953065	2	5	56	2541	OVER	TR23362|c0_g1_i1|m.14754, TR15229|c0_g1_i1|m.7400	TR18581|c0_g1_i1|m.9791, TR18902|c0_g1_i1|m.10058, TR23919|c0_g1_i1|m.15468, TR23857|c0_g1_i1|m.15397, TR21940|c0_g1_i1|m.13110
GO:0002479	antigen processing and presentation of exogenous peptide antigen via MHC class I, TAP-dependent	P	0.899624	0.00953065	2	5	56	2541	OVER	TR23362|c0_g1_i1|m.14754, TR15229|c0_g1_i1|m.7400	TR18581|c0_g1_i1|m.9791, TR18902|c0_g1_i1|m.10058, TR23919|c0_g1_i1|m.15468, TR23857|c0_g1_i1|m.15397, TR21940|c0_g1_i1|m.13110
GO:0002253	activation of immune response	P	0.899624	0.0104907	3	18	55	2528	OVER	TR23362|c0_g1_i1|m.14754, TR15342|c1_g1_i1|m.7459, TR15229|c0_g1_i1|m.7400	TR22036|c0_g1_i1|m.13210, TR23177|c2_g2_i2|m.14546, TR23919|c0_g1_i1|m.15468, TR2664|c0_g1_i3|m.3378, TR16209|c0_g1_i1|m.7971, TR23857|c0_g1_i1|m.15397, TR12566|c0_g1_i1|m.6293, TR23568|c0_g1_i1|m.15002, TR23583|c0_g1_i1|m.15023, TR23150|c0_g2_i2|m.14515, TR17182|c0_g1_i2|m.8641, TR18581|c0_g1_i1|m.9791, TR18902|c0_g1_i1|m.10058, TR23062|c0_g1_i3|m.14409, TR18546|c1_g2_i1|m.9757, TR2618|c1_g1_i1|…
GO:0051168	nuclear export	P	0.899624	0.0104907	3	18	55	2528	OVER	TR20976|c2_g1_i1|m.12085, TR16695|c0_g1_i1|m.8298, TR1733|c0_g2_i3|m.2198	TR784|c0_g1_i1|m.942, TR706|c0_g1_i3|m.843, TR2859|c1_g2_i1|m.3571, TR22034|c0_g1_i1|m.13208, TR22630|c0_g1_i1|m.13898, TR1547|c1_g1_i1|m.1939, TR24322|c2_g1_i1|m.16006, TR20405|c0_g1_i1|m.11481, TR9806|c0_g1_i1|m.5564, TR21163|c0_g1_i1|m.12277, TR19687|c0_g1_i1|m.10792, TR17768|c3_g1_i1|m.9101, TR3330|c0_g1_i1|m.4139, TR22441|c2_g1_i2|m.13676, TR793|c1_g1_i2|m.959, TR19102|c0_g1_i2|m.10224, TR23…
GO:0046777	protein autophosphorylation	P	0.899624	0.0104907	3	18	55	2528	OVER	TR19189|c1_g1_i3|m.10309, TR21293|c1_g1_i1|m.12418, TR16695|c0_g1_i1|m.8298	TR1582|c4_g1_i1|m.1989, TR24683|c1_g1_i4|m.16451, TR17951|c0_g1_i1|m.9241, TR23684|c1_g1_i3|m.15167, TR20644|c0_g1_i1|m.11729, TR24474|c1_g1_i1|m.16203, TR16209|c0_g1_i1|m.7971, TR706|c0_g1_i3|m.843, TR2104|c5_g1_i1|m.2714, TR705|c0_g1_i1|m.842, TR24657|c1_g1_i1|m.16419, TR2228|c3_g1_i1|m.2889, TR875|c0_g1_i1|m.1055, TR19433|c1_g1_i2|m.10537, TR2113|c0_g1_i2|m.2727, TR3521|c0_g1_i1|m.4363, TR1832…
GO:0002757	immune response-activating signal transduction	P	0.899624	0.0104907	3	18	55	2528	OVER	TR23362|c0_g1_i1|m.14754, TR15342|c1_g1_i1|m.7459, TR15229|c0_g1_i1|m.7400	TR22036|c0_g1_i1|m.13210, TR23177|c2_g2_i2|m.14546, TR23919|c0_g1_i1|m.15468, TR2664|c0_g1_i3|m.3378, TR16209|c0_g1_i1|m.7971, TR23857|c0_g1_i1|m.15397, TR12566|c0_g1_i1|m.6293, TR23568|c0_g1_i1|m.15002, TR23583|c0_g1_i1|m.15023, TR23150|c0_g2_i2|m.14515, TR17182|c0_g1_i2|m.8641, TR18581|c0_g1_i1|m.9791, TR18902|c0_g1_i1|m.10058, TR23062|c0_g1_i3|m.14409, TR18546|c1_g2_i1|m.9757, TR2618|c1_g1_i1|…
GO:0065008	regulation of biological quality	P	0.899624	0.010851	13	282	45	2264	OVER	TR762|c0_g1_i1|m.919, TR18546|c1_g1_i1|m.9756, TR21043|c0_g1_i2|m.12158, TR15229|c0_g1_i1|m.7400, TR23362|c0_g1_i1|m.14754, TR23578|c1_g1_i1|m.15016, TR19021|c0_g1_i1|m.10154, TR13539|c0_g1_i1|m.6660, TR16695|c0_g1_i1|m.8298, TR23237|c0_g1_i1|m.14615, TR721|c0_g1_i1|m.863, TR1729|c1_g1_i1|m.2191, TR21698|c0_g1_i1|m.12852	TR1281|c1_g1_i1|m.1611, TR21513|c1_g1_i1|m.12657, TR16556|c0_g1_i1|m.8196, TR20973|c0_g1_i1|m.12080, TR23317|c0_g1_i1|m.14703, TR18251|c0_g1_i1|m.9488, TR21399|c0_g1_i1|m.12527, TR1375|c0_g1_i1|m.1726, TR22830|c0_g1_i1|m.14133, TR23861|c0_g1_i1|m.15401, TR20661|c0_g1_i1|m.11748, TR18902|c0_g1_i1|m.10058, TR21958|c0_g1_i1|m.13128, TR1482|c3_g1_i2|m.1856, TR3671|c3_g1_i8|m.4505, TR24785|c1_g1_i1|m.…
GO:0001654	eye development	P	0.899624	0.0111481	4	36	54	2510	OVER	TR18546|c1_g1_i1|m.9756, TR13539|c0_g1_i1|m.6660, TR2094|c6_g2_i10|m.2699, TR1729|c1_g1_i1|m.2191	TR21513|c1_g1_i1|m.12657, TR280|c0_g1_i2|m.310, TR22629|c0_g1_i1|m.13897, TR17616|c0_g1_i2|m.8982, TR15653|c0_g1_i1|m.7616, TR18769|c0_g1_i2|m.9948, TR1345|c0_g1_i1|m.1696, TR1316|c0_g1_i1|m.1660, TR2706|c1_g1_i1|m.3414, TR2197|c0_g2_i1|m.2872, TR4052|c0_g1_i1|m.4804, TR21219|c0_g1_i1|m.12336, TR22586|c1_g1_i1|m.13845, TR19227|c0_g1_i2|m.10342, TR19838|c1_g1_i1|m.10940, TR23833|c1_g2_i1|m.15365, …
GO:0045088	regulation of innate immune response	P	0.899624	0.0119573	3	19	55	2527	OVER	TR23362|c0_g1_i1|m.14754, TR22516|c1_g1_i1|m.13764, TR15229|c0_g1_i1|m.7400	TR22036|c0_g1_i1|m.13210, TR3373|c1_g1_i1|m.4182, TR23919|c0_g1_i1|m.15468, TR2664|c0_g1_i3|m.3378, TR23857|c0_g1_i1|m.15397, TR12566|c0_g1_i1|m.6293, TR18772|c0_g1_i1|m.9950, TR23583|c0_g1_i1|m.15023, TR20405|c0_g1_i1|m.11481, TR17182|c0_g1_i2|m.8641, TR18581|c0_g1_i1|m.9791, TR18902|c0_g1_i1|m.10058, TR23062|c0_g1_i3|m.14409, TR18546|c1_g2_i1|m.9757, TR1103|c2_g1_i1|m.1382, TR2618|c1_g1_i1|m.33…
GO:0035051	cardiocyte differentiation	P	0.899624	0.0125266	2	6	56	2540	OVER	TR22516|c1_g1_i1|m.13764, TR1729|c1_g1_i1|m.2191	TR21513|c1_g1_i1|m.12657, TR23907|c0_g1_i1|m.15451, TR23572|c1_g1_i2|m.15006, TR21092|c0_g2_i1|m.12204, TR21605|c0_g1_i1|m.12751, TR19104|c0_g1_i1|m.10226
GO:0006885	regulation of pH	P	0.899624	0.0125266	2	6	56	2540	OVER	TR16695|c0_g1_i1|m.8298, TR23237|c0_g1_i1|m.14615	TR22678|c0_g1_i1|m.13959, TR16268|c0_g1_i1|m.8014, TR18897|c1_g1_i1|m.10054, TR1482|c3_g1_i2|m.1856, TR3521|c0_g1_i1|m.4363, TR22865|c0_g1_i1|m.14177
GO:0032507	maintenance of protein location in cell	P	0.899624	0.0125266	2	6	56	2540	OVER	TR21043|c0_g1_i2|m.12158, TR1729|c1_g1_i1|m.2191	TR2639|c1_g1_i3|m.3361, TR2376|c0_g1_i1|m.3047, TR3679|c6_g4_i1|m.4511, TR2467|c0_g1_i1|m.3148, TR19253|c0_g1_i1|m.10370, TR21787|c1_g1_i3|m.12952
GO:0007286	spermatid development	P	0.899624	0.0125266	2	6	56	2540	OVER	TR18546|c1_g1_i1|m.9756, TR13539|c0_g1_i1|m.6660	TR3513|c6_g4_i1|m.4353, TR17951|c0_g1_i1|m.9241, TR18380|c0_g1_i1|m.9607, TR23175|c1_g2_i1|m.14544, TR2541|c1_g1_i3|m.3257, TR24563|c3_g1_i1|m.16308
GO:0002764	immune response-regulating signaling pathway	P	0.899624	0.0135362	3	20	55	2526	OVER	TR23362|c0_g1_i1|m.14754, TR15342|c1_g1_i1|m.7459, TR15229|c0_g1_i1|m.7400	TR22036|c0_g1_i1|m.13210, TR17951|c0_g1_i1|m.9241, TR23177|c2_g2_i2|m.14546, TR23919|c0_g1_i1|m.15468, TR2664|c0_g1_i3|m.3378, TR16209|c0_g1_i1|m.7971, TR23857|c0_g1_i1|m.15397, TR12566|c0_g1_i1|m.6293, TR23568|c0_g1_i1|m.15002, TR23583|c0_g1_i1|m.15023, TR4052|c0_g1_i1|m.4804, TR23150|c0_g2_i2|m.14515, TR17182|c0_g1_i2|m.8641, TR18581|c0_g1_i1|m.9791, TR18902|c0_g1_i1|m.10058, TR23062|c0_g1_i3|m…
GO:0050790	regulation of catalytic activity	P	0.899624	0.0136215	8	137	50	2409	OVER	TR19189|c1_g1_i3|m.10309, TR21293|c1_g1_i1|m.12418, TR23362|c0_g1_i1|m.14754, TR66|c0_g1_i1|m.88, TR15342|c1_g1_i1|m.7459, TR18546|c1_g1_i1|m.9756, TR16695|c0_g1_i1|m.8298, TR15229|c0_g1_i1|m.7400	TR21627|c0_g3_i1|m.12779, TR23999|c0_g1_i1|m.15576, TR19138|c0_g1_i1|m.10259, TR20313|c0_g1_i1|m.11388, TR21787|c1_g1_i3|m.12952, TR1553|c1_g1_i1|m.1947, TR21350|c1_g1_i1|m.12477, TR3745|c1_g1_i2|m.4601, TR841|c0_g1_i1|m.1013, TR18902|c0_g1_i1|m.10058, TR20384|c0_g1_i3|m.11452, TR2475|c0_g4_i1|m.3156, TR19447|c0_g1_i1|m.10551, TR18546|c1_g2_i1|m.9757, TR1362|c1_g1_i2|m.1714, TR23365|c0_g1_i1|m.14…
GO:0006508	proteolysis	P	0.899624	0.0137813	9	166	49	2380	OVER	TR23992|c0_g1_i1|m.15566, TR2556|c1_g1_i1|m.3272, TR23362|c0_g1_i1|m.14754, TR1565|c1_g1_i1|m.1968, TR16463|c0_g1_i1|m.8143, TR23578|c1_g1_i1|m.15016, TR18546|c1_g1_i1|m.9756, TR13539|c0_g1_i1|m.6660, TR15229|c0_g1_i1|m.7400	TR20973|c0_g1_i1|m.12080, TR21627|c0_g3_i1|m.12779, TR18184|c0_g1_i1|m.9439, TR23999|c0_g1_i1|m.15576, TR1820|c1_g1_i1|m.2311, TR532|c1_g1_i1|m.617, TR2839|c0_g1_i1|m.3555, TR23441|c1_g1_i3|m.14856, TR16110|c1_g1_i1|m.7895, TR16379|c0_g1_i1|m.8083, TR23861|c0_g1_i1|m.15401, TR18218|c0_g1_i1|m.9463, TR24703|c0_g1_i1|m.16479, TR19863|c0_g1_i1|m.10963, TR841|c0_g1_i1|m.1013, TR19932|c0_g1_i1|m.11017…
GO:0002376	immune system process	P	0.899624	0.0141624	8	138	50	2408	OVER	TR762|c0_g1_i1|m.919, TR21293|c1_g1_i1|m.12418, TR23362|c0_g1_i1|m.14754, TR22060|c0_g1_i1|m.13234, TR3631|c4_g1_i1|m.4469, TR22516|c1_g1_i1|m.13764, TR15342|c1_g1_i1|m.7459, TR15229|c0_g1_i1|m.7400	TR21513|c1_g1_i1|m.12657, TR22629|c0_g1_i1|m.13897, TR22121|c0_g1_i1|m.13305, TR22314|c0_g1_i4|m.13524, TR19000|c1_g1_i1|m.10134, TR23217|c3_g1_i1|m.14591, TR19783|c0_g1_i1|m.10885, TR20499|c0_g1_i2|m.11585, TR22359|c1_g1_i1|m.13575, TR23150|c0_g2_i2|m.14515, TR22586|c1_g1_i1|m.13845, TR18902|c0_g1_i1|m.10058, TR13835|c0_g1_i1|m.6767, TR18546|c1_g2_i1|m.9757, TR16267|c0_g1_i1|m.8013, TR3671|c3_g1…
GO:0002684	positive regulation of immune system process	P	0.899624	0.0143281	4	39	54	2507	OVER	TR23362|c0_g1_i1|m.14754, TR22516|c1_g1_i1|m.13764, TR15342|c1_g1_i1|m.7459, TR15229|c0_g1_i1|m.7400	TR22036|c0_g1_i1|m.13210, TR23177|c2_g2_i2|m.14546, TR22889|c0_g1_i1|m.14208, TR2664|c0_g1_i3|m.3378, TR19489|c1_g1_i1|m.10588, TR23857|c0_g1_i1|m.15397, TR18772|c0_g1_i1|m.9950, TR540|c0_g1_i2|m.627, TR23583|c0_g1_i1|m.15023, TR23150|c0_g2_i2|m.14515, TR17182|c0_g1_i2|m.8641, TR18581|c0_g1_i1|m.9791, TR1312|c0_g1_i2|m.1655, TR18902|c0_g1_i1|m.10058, TR18546|c1_g2_i1|m.9757, TR3671|c3_g1_i8|m.450…
GO:0023057	negative regulation of signaling	P	0.899624	0.0152103	6	86	52	2460	OVER	TR23362|c0_g1_i1|m.14754, TR3631|c4_g1_i1|m.4469, TR13539|c0_g1_i1|m.6660, TR16695|c0_g1_i1|m.8298, TR1729|c1_g1_i1|m.2191, TR15229|c0_g1_i1|m.7400	TR22957|c1_g1_i1|m.14286, TR1582|c4_g1_i1|m.1989, TR22031|c1_g1_i1|m.13204, TR18769|c0_g1_i2|m.9948, TR21435|c0_g1_i1|m.12565, TR24711|c1_g1_i1|m.16492, TR23324|c0_g1_i1|m.14709, TR23857|c0_g1_i1|m.15397, TR22314|c0_g1_i4|m.13524, TR21787|c1_g1_i3|m.12952, TR16019|c0_g1_i1|m.7833, TR2310|c1_g1_i1|m.2974, TR1553|c1_g1_i1|m.1947, TR24114|c1_g1_i1|m.15736, TR19863|c0_g1_i1|m.10963, TR18250|c0_g2_i1|…
GO:0048515	spermatid differentiation	P	0.899624	0.0158767	2	7	56	2539	OVER	TR18546|c1_g1_i1|m.9756, TR13539|c0_g1_i1|m.6660	TR3513|c6_g4_i1|m.4353, TR17951|c0_g1_i1|m.9241, TR18380|c0_g1_i1|m.9607, TR23175|c1_g2_i1|m.14544, TR2541|c1_g1_i3|m.3257, TR23022|c0_g1_i2|m.14358, TR24563|c3_g1_i1|m.16308
GO:0060071	Wnt signaling pathway, planar cell polarity pathway	P	0.899624	0.0158767	2	7	56	2539	OVER	TR23362|c0_g1_i1|m.14754, TR15229|c0_g1_i1|m.7400	TR222|c0_g1_i2|m.243, TR18581|c0_g1_i1|m.9791, TR18902|c0_g1_i1|m.10058, TR23919|c0_g1_i1|m.15468, TR23857|c0_g1_i1|m.15397, TR2013|c0_g1_i1|m.2595, TR21940|c0_g1_i1|m.13110
GO:0090175	regulation of establishment of planar polarity	P	0.899624	0.0158767	2	7	56	2539	OVER	TR23362|c0_g1_i1|m.14754, TR15229|c0_g1_i1|m.7400	TR222|c0_g1_i2|m.243, TR18581|c0_g1_i1|m.9791, TR18902|c0_g1_i1|m.10058, TR23919|c0_g1_i1|m.15468, TR23857|c0_g1_i1|m.15397, TR2013|c0_g1_i1|m.2595, TR21940|c0_g1_i1|m.13110
GO:0051352	negative regulation of ligase activity	P	0.899624	0.0158767	2	7	56	2539	OVER	TR23362|c0_g1_i1|m.14754, TR15229|c0_g1_i1|m.7400	TR21627|c0_g3_i1|m.12779, TR18581|c0_g1_i1|m.9791, TR841|c0_g1_i1|m.1013, TR18902|c0_g1_i1|m.10058, TR23919|c0_g1_i1|m.15468, TR23857|c0_g1_i1|m.15397, TR21940|c0_g1_i1|m.13110
GO:0045185	maintenance of protein location	P	0.899624	0.0158767	2	7	56	2539	OVER	TR21043|c0_g1_i2|m.12158, TR1729|c1_g1_i1|m.2191	TR9341|c0_g1_i1|m.5442, TR2639|c1_g1_i3|m.3361, TR2376|c0_g1_i1|m.3047, TR3679|c6_g4_i1|m.4511, TR2467|c0_g1_i1|m.3148, TR19253|c0_g1_i1|m.10370, TR21787|c1_g1_i3|m.12952
GO:0033238	regulation of cellular amine metabolic process	P	0.899624	0.0158767	2	7	56	2539	OVER	TR23362|c0_g1_i1|m.14754, TR15229|c0_g1_i1|m.7400	TR18581|c0_g1_i1|m.9791, TR18902|c0_g1_i1|m.10058, TR23919|c0_g1_i1|m.15468, TR23857|c0_g1_i1|m.15397, TR21576|c0_g1_i1|m.12726, TR21019|c1_g2_i2|m.12130, TR21940|c0_g1_i1|m.13110
GO:1904667	negative regulation of ubiquitin protein ligase activity	P	0.899624	0.0158767	2	7	56	2539	OVER	TR23362|c0_g1_i1|m.14754, TR15229|c0_g1_i1|m.7400	TR21627|c0_g3_i1|m.12779, TR18581|c0_g1_i1|m.9791, TR841|c0_g1_i1|m.1013, TR18902|c0_g1_i1|m.10058, TR23919|c0_g1_i1|m.15468, TR23857|c0_g1_i1|m.15397, TR21940|c0_g1_i1|m.13110
GO:0051439	regulation of ubiquitin-protein ligase activity involved in mitotic cell cycle	P	0.899624	0.0158767	2	7	56	2539	OVER	TR23362|c0_g1_i1|m.14754, TR15229|c0_g1_i1|m.7400	TR21627|c0_g3_i1|m.12779, TR18581|c0_g1_i1|m.9791, TR841|c0_g1_i1|m.1013, TR18902|c0_g1_i1|m.10058, TR23919|c0_g1_i1|m.15468, TR23857|c0_g1_i1|m.15397, TR21940|c0_g1_i1|m.13110
GO:0051436	negative regulation of ubiquitin-protein ligase activity involved in mitotic cell cycle	P	0.899624	0.0158767	2	7	56	2539	OVER	TR23362|c0_g1_i1|m.14754, TR15229|c0_g1_i1|m.7400	TR21627|c0_g3_i1|m.12779, TR18581|c0_g1_i1|m.9791, TR841|c0_g1_i1|m.1013, TR18902|c0_g1_i1|m.10058, TR23919|c0_g1_i1|m.15468, TR23857|c0_g1_i1|m.15397, TR21940|c0_g1_i1|m.13110
GO:0051444	negative regulation of ubiquitin-protein transferase activity	P	0.899624	0.0158767	2	7	56	2539	OVER	TR23362|c0_g1_i1|m.14754, TR15229|c0_g1_i1|m.7400	TR21627|c0_g3_i1|m.12779, TR18581|c0_g1_i1|m.9791, TR841|c0_g1_i1|m.1013, TR18902|c0_g1_i1|m.10058, TR23919|c0_g1_i1|m.15468, TR23857|c0_g1_i1|m.15397, TR21940|c0_g1_i1|m.13110
GO:0055067	monovalent inorganic cation homeostasis	P	0.899624	0.0158767	2	7	56	2539	OVER	TR16695|c0_g1_i1|m.8298, TR23237|c0_g1_i1|m.14615	TR231|c0_g1_i1|m.253, TR22678|c0_g1_i1|m.13959, TR16268|c0_g1_i1|m.8014, TR18897|c1_g1_i1|m.10054, TR1482|c3_g1_i2|m.1856, TR3521|c0_g1_i1|m.4363, TR22865|c0_g1_i1|m.14177
GO:0051640	organelle localization	P	0.899624	0.0164425	5	63	53	2483	OVER	TR23480|c0_g1_i1|m.14899, TR22060|c0_g1_i1|m.13234, TR19021|c0_g1_i1|m.10154, TR20976|c2_g1_i1|m.12085, TR721|c0_g1_i1|m.863	TR16556|c0_g1_i1|m.8196, TR16120|c0_g1_i1|m.7901, TR18184|c0_g1_i1|m.9439, TR18547|c1_g1_i3|m.9760, TR2197|c0_g2_i1|m.2872, TR23357|c0_g1_i1|m.14750, TR15925|c0_g1_i1|m.7770, TR23907|c0_g1_i1|m.15451, TR22586|c1_g1_i1|m.13845, TR23392|c0_g1_i1|m.14785, TR21171|c0_g1_i1|m.12285, TR24897|c1_g1_i1|m.16740, TR20534|c2_g1_i1|m.11620, TR19447|c0_g1_i1|m.10551, TR16046|c0_g1_i1|m.7850, TR23302|c0_g1_i1|…
GO:0031347	regulation of defense response	P	0.899624	0.0167387	4	41	54	2505	OVER	TR21293|c1_g1_i1|m.12418, TR23362|c0_g1_i1|m.14754, TR22516|c1_g1_i1|m.13764, TR15229|c0_g1_i1|m.7400	TR24845|c0_g1_i1|m.16665, TR712|c0_g1_i2|m.854, TR22036|c0_g1_i1|m.13210, TR23943|c0_g1_i1|m.15499, TR21750|c0_g1_i1|m.12910, TR2664|c0_g1_i3|m.3378, TR23857|c0_g1_i1|m.15397, TR18772|c0_g1_i1|m.9950, TR24687|c0_g1_i1|m.16462, TR19000|c1_g1_i1|m.10134, TR540|c0_g1_i2|m.627, TR23583|c0_g1_i1|m.15023, TR17182|c0_g1_i2|m.8641, TR18581|c0_g1_i1|m.9791, TR18902|c0_g1_i1|m.10058, TR18546|c1_g2_i1|m.975…
GO:0048749	compound eye development	P	0.899624	0.0170355	3	22	55	2524	OVER	TR18546|c1_g1_i1|m.9756, TR13539|c0_g1_i1|m.6660, TR1729|c1_g1_i1|m.2191	TR21513|c1_g1_i1|m.12657, TR1988|c1_g1_i1|m.2557, TR280|c0_g1_i2|m.310, TR22629|c0_g1_i1|m.13897, TR17616|c0_g1_i2|m.8982, TR1345|c0_g1_i1|m.1696, TR2706|c1_g1_i1|m.3414, TR18811|c0_g1_i1|m.9984, TR2197|c0_g2_i1|m.2872, TR24563|c3_g1_i1|m.16308, TR4052|c0_g1_i1|m.4804, TR20727|c0_g1_i1|m.11816, TR21219|c0_g1_i1|m.12336, TR22586|c1_g1_i1|m.13845, TR19227|c0_g1_i2|m.10342, TR19838|c1_g1_i1|m.10940,…
GO:0007009	plasma membrane organization	P	0.899624	0.0170355	3	22	55	2524	OVER	TR628|c0_g1_i1|m.737, TR21293|c1_g1_i1|m.12418, TR1729|c1_g1_i1|m.2191	TR2639|c1_g1_i3|m.3361, TR3302|c0_g1_i1|m.4109, TR25119|c1_g1_i5|m.17021, TR22530|c0_g1_i1|m.13783, TR9816|c0_g1_i1|m.5571, TR1345|c0_g1_i1|m.1696, TR24694|c0_g1_i3|m.16470, TR20548|c0_g1_i1|m.11637, TR23312|c0_g1_i1|m.14697, TR1553|c1_g1_i1|m.1947, TR14598|c0_g1_i1|m.7090, TR422|c2_g1_i10|m.468, TR3626|c3_g1_i1|m.4460, TR20626|c0_g1_i1|m.11713, TR1552|c0_g1_i1|m.1945, TR15920|c0_g2_i1|m.7767, TR…
GO:1902580	single-organism cellular localization	P	0.899624	0.0177461	8	144	50	2402	OVER	TR21293|c1_g1_i1|m.12418, TR22060|c0_g1_i1|m.13234, TR19021|c0_g1_i1|m.10154, TR20976|c2_g1_i1|m.12085, TR16695|c0_g1_i1|m.8298, TR2094|c6_g2_i10|m.2699, TR721|c0_g1_i1|m.863, TR1729|c1_g1_i1|m.2191	TR16556|c0_g1_i1|m.8196, TR2178|c0_g1_i1|m.2848, TR18184|c0_g1_i1|m.9439, TR985|c0_g1_i1|m.1208, TR9816|c0_g1_i1|m.5571, TR24694|c0_g1_i3|m.16470, TR2197|c0_g2_i1|m.2872, TR23357|c0_g1_i1|m.14750, TR1553|c1_g1_i1|m.1947, TR23907|c0_g1_i1|m.15451, TR22746|c1_g2_i1|m.14045, TR22586|c1_g1_i1|m.13845, TR24897|c1_g1_i1|m.16740, TR23896|c1_g1_i4|m.15439, TR17236|c0_g1_i1|m.8679, TR19447|c0_g1_i1|m.1055…
GO:0016311	dephosphorylation	P	0.899624	0.0180339	4	42	54	2504	OVER	TR18760|c0_g1_i2|m.9936, TR3631|c4_g1_i1|m.4469, TR66|c0_g1_i1|m.88, TR16695|c0_g1_i1|m.8298	TR18184|c0_g1_i1|m.9439, TR23632|c0_g1_i1|m.15089, TR22369|c0_g1_i1|m.13589, TR24711|c1_g1_i1|m.16492, TR2550|c1_g2_i1|m.3265, TR22621|c0_g1_i1|m.13883, TR20739|c0_g1_i1|m.11827, TR2563|c4_g1_i1|m.3282, TR23147|c0_g1_i1|m.14512, TR18189|c0_g1_i1|m.9441, TR17607|c1_g1_i1|m.8976, TR906|c3_g1_i1|m.1097, TR1362|c1_g1_i2|m.1714, TR754|c1_g3_i2|m.909, TR24442|c0_g1_i1|m.16166, TR2184|c0_g1_i3|m.2860, T…
GO:0043086	negative regulation of catalytic activity	P	0.899624	0.0180339	4	42	54	2504	OVER	TR23362|c0_g1_i1|m.14754, TR18546|c1_g1_i1|m.9756, TR16695|c0_g1_i1|m.8298, TR15229|c0_g1_i1|m.7400	TR21627|c0_g3_i1|m.12779, TR20633|c0_g1_i2|m.11718, TR15181|c0_g1_i1|m.7373, TR22036|c0_g1_i1|m.13210, TR21516|c0_g1_i1|m.12659, TR554|c1_g1_i1|m.653, TR23778|c0_g1_i1|m.15299, TR23632|c0_g1_i1|m.15089, TR19138|c0_g1_i1|m.10259, TR23857|c0_g1_i1|m.15397, TR21787|c1_g1_i3|m.12952, TR540|c0_g1_i2|m.627, TR1553|c1_g1_i1|m.1947, TR1438|c0_g1_i1|m.1804, TR18581|c0_g1_i1|m.9791, TR841|c0_g1_i1|m.1013, …
GO:0051641	cellular localization	P	0.899624	0.0187358	13	303	45	2243	OVER	TR23480|c0_g1_i1|m.14899, TR21293|c1_g1_i1|m.12418, TR21043|c0_g1_i2|m.12158, TR2094|c6_g2_i10|m.2699, TR22060|c0_g1_i1|m.13234, TR19021|c0_g1_i1|m.10154, TR20976|c2_g1_i1|m.12085, TR13539|c0_g1_i1|m.6660, TR16695|c0_g1_i1|m.8298, TR721|c0_g1_i1|m.863, TR1733|c0_g2_i3|m.2198, TR1729|c1_g1_i1|m.2191, TR16490|c0_g2_i1|m.8157	TR784|c0_g1_i1|m.942, TR16556|c0_g1_i1|m.8196, TR1675|c0_g2_i1|m.2128, TR18184|c0_g1_i1|m.9439, TR1899|c0_g2_i1|m.2432, TR370|c0_g1_i1|m.404, TR1553|c1_g1_i1|m.1947, TR23907|c0_g1_i1|m.15451, TR22586|c1_g1_i1|m.13845, TR23392|c0_g1_i1|m.14785, TR3513|c0_g1_i1|m.4348, TR17236|c0_g1_i1|m.8679, TR19447|c0_g1_i1|m.10551, TR20366|c0_g2_i1|m.11437, TR18489|c0_g1_i1|m.9707, TR2836|c0_g1_i1|m.3549, TR225…
GO:0030111	regulation of Wnt signaling pathway	P	0.899624	0.0189576	3	23	55	2523	OVER	TR23362|c0_g1_i1|m.14754, TR1565|c1_g1_i1|m.1968, TR15229|c0_g1_i1|m.7400	TR24148|c2_g1_i2|m.15781, TR2184|c0_g1_i3|m.2860, TR16086|c0_g1_i1|m.7877, TR23195|c0_g1_i1|m.14565, TR23919|c0_g1_i1|m.15468, TR1029|c0_g2_i1|m.1259, TR20644|c0_g1_i1|m.11729, TR19446|c0_g1_i2|m.10550, TR23857|c0_g1_i1|m.15397, TR23562|c1_g3_i1|m.14996, TR1065|c2_g1_i1|m.1324, TR21787|c1_g1_i3|m.12952, TR21576|c0_g1_i1|m.12726, TR18898|c0_g1_i1|m.10055, TR1553|c1_g1_i1|m.1947, TR20626|c0_g1_i1|m…
GO:0045859	regulation of protein kinase activity	P	0.899624	0.0193903	4	43	54	2503	OVER	TR19189|c1_g1_i3|m.10309, TR21293|c1_g1_i1|m.12418, TR18546|c1_g1_i1|m.9756, TR16695|c0_g1_i1|m.8298	TR20633|c0_g1_i2|m.11718, TR15181|c0_g1_i1|m.7373, TR554|c1_g1_i1|m.653, TR19138|c0_g1_i1|m.10259, TR2794|c3_g1_i1|m.3510, TR2653|c1_g1_i1|m.3368, TR20313|c0_g1_i1|m.11388, TR21787|c1_g1_i3|m.12952, TR540|c0_g1_i2|m.627, TR22838|c0_g1_i1|m.14142, TR24657|c1_g1_i1|m.16419, TR4052|c0_g1_i1|m.4804, TR1143|c0_g1_i2|m.1426, TR1553|c1_g1_i1|m.1947, TR222|c0_g1_i2|m.243, TR21740|c0_g1_i1|m.12899, TR1438…
GO:0002220	innate immune response activating cell surface receptor signaling pathway	P	0.899624	0.0195643	2	8	56	2538	OVER	TR23362|c0_g1_i1|m.14754, TR15229|c0_g1_i1|m.7400	TR18581|c0_g1_i1|m.9791, TR18902|c0_g1_i1|m.10058, TR23919|c0_g1_i1|m.15468, TR23857|c0_g1_i1|m.15397, TR12566|c0_g1_i1|m.6293, TR18546|c1_g2_i1|m.9757, TR2618|c1_g1_i1|m.3340, TR21940|c0_g1_i1|m.13110
GO:0002223	stimulatory C-type lectin receptor signaling pathway	P	0.899624	0.0195643	2	8	56	2538	OVER	TR23362|c0_g1_i1|m.14754, TR15229|c0_g1_i1|m.7400	TR18581|c0_g1_i1|m.9791, TR18902|c0_g1_i1|m.10058, TR23919|c0_g1_i1|m.15468, TR23857|c0_g1_i1|m.15397, TR12566|c0_g1_i1|m.6293, TR18546|c1_g2_i1|m.9757, TR2618|c1_g1_i1|m.3340, TR21940|c0_g1_i1|m.13110
GO:0051322	anaphase	P	0.899624	0.0195643	2	8	56	2538	OVER	TR23362|c0_g1_i1|m.14754, TR15229|c0_g1_i1|m.7400	TR21627|c0_g3_i1|m.12779, TR18581|c0_g1_i1|m.9791, TR13451|c0_g1_i1|m.6624, TR841|c0_g1_i1|m.1013, TR18902|c0_g1_i1|m.10058, TR23919|c0_g1_i1|m.15468, TR23857|c0_g1_i1|m.15397, TR21940|c0_g1_i1|m.13110
GO:0038095	Fc-epsilon receptor signaling pathway	P	0.899624	0.0195643	2	8	56	2538	OVER	TR23362|c0_g1_i1|m.14754, TR15229|c0_g1_i1|m.7400	TR18581|c0_g1_i1|m.9791, TR18902|c0_g1_i1|m.10058, TR23919|c0_g1_i1|m.15468, TR23857|c0_g1_i1|m.15397, TR12566|c0_g1_i1|m.6293, TR18546|c1_g2_i1|m.9757, TR2618|c1_g1_i1|m.3340, TR21940|c0_g1_i1|m.13110
GO:0033209	tumor necrosis factor-mediated signaling pathway	P	0.899624	0.0195643	2	8	56	2538	OVER	TR23362|c0_g1_i1|m.14754, TR15229|c0_g1_i1|m.7400	TR20626|c0_g1_i1|m.11713, TR18581|c0_g1_i1|m.9791, TR18902|c0_g1_i1|m.10058, TR23919|c0_g1_i1|m.15468, TR3517|c1_g1_i1|m.4358, TR23857|c0_g1_i1|m.15397, TR21576|c0_g1_i1|m.12726, TR21940|c0_g1_i1|m.13110
GO:0000090	mitotic anaphase	P	0.899624	0.0195643	2	8	56	2538	OVER	TR23362|c0_g1_i1|m.14754, TR15229|c0_g1_i1|m.7400	TR21627|c0_g3_i1|m.12779, TR18581|c0_g1_i1|m.9791, TR13451|c0_g1_i1|m.6624, TR841|c0_g1_i1|m.1013, TR18902|c0_g1_i1|m.10058, TR23919|c0_g1_i1|m.15468, TR23857|c0_g1_i1|m.15397, TR21940|c0_g1_i1|m.13110
GO:0022402	cell cycle process	P	0.899624	0.0204755	8	148	50	2398	OVER	TR1726|c0_g1_i1|m.2187, TR23362|c0_g1_i1|m.14754, TR66|c0_g1_i1|m.88, TR23578|c1_g1_i1|m.15016, TR20976|c2_g1_i1|m.12085, TR18546|c1_g1_i1|m.9756, TR721|c0_g1_i1|m.863, TR15229|c0_g1_i1|m.7400	TR784|c0_g1_i1|m.942, TR21513|c1_g1_i1|m.12657, TR21627|c0_g3_i1|m.12779, TR14064|c0_g1_i1|m.6855, TR3143|c0_g1_i2|m.3908, TR3302|c0_g1_i1|m.4109, TR18184|c0_g1_i1|m.9439, TR3377|c2_g1_i1|m.4185, TR23660|c0_g1_i1|m.15133, TR2260|c0_g2_i3|m.2916, TR23175|c1_g2_i1|m.14544, TR21787|c1_g1_i3|m.12952, TR22586|c1_g1_i1|m.13845, TR3179|c1_g1_i1|m.3956, TR1035|c1_g1_i1|m.1269, TR1564|c1_g1_i1|m.1967, TR2…
GO:0060070	canonical Wnt signaling pathway	P	0.899624	0.0209955	3	24	55	2522	OVER	TR23362|c0_g1_i1|m.14754, TR1729|c1_g1_i1|m.2191, TR15229|c0_g1_i1|m.7400	TR24148|c2_g1_i2|m.15781, TR15181|c0_g1_i1|m.7373, TR2184|c0_g1_i3|m.2860, TR16086|c0_g1_i1|m.7877, TR23195|c0_g1_i1|m.14565, TR19920|c0_g1_i1|m.11005, TR23919|c0_g1_i1|m.15468, TR1029|c0_g2_i1|m.1259, TR23857|c0_g1_i1|m.15397, TR23562|c1_g3_i1|m.14996, TR1065|c2_g1_i1|m.1324, TR2013|c0_g1_i1|m.2595, TR21787|c1_g1_i3|m.12952, TR21576|c0_g1_i1|m.12726, TR21972|c1_g2_i1|m.13143, TR1553|c1_g1_i1|m.1…
GO:0033036	macromolecule localization	P	0.899624	0.0214058	12	275	46	2271	OVER	TR19189|c1_g1_i3|m.10309, TR3435|c3_g4_i3|m.4245, TR21293|c1_g1_i1|m.12418, TR22060|c0_g1_i1|m.13234, TR19021|c0_g1_i1|m.10154, TR20976|c2_g1_i1|m.12085, TR16695|c0_g1_i1|m.8298, TR21043|c0_g1_i2|m.12158, TR2094|c6_g2_i10|m.2699, TR1733|c0_g2_i3|m.2198, TR1729|c1_g1_i1|m.2191, TR16490|c0_g2_i1|m.8157	TR784|c0_g1_i1|m.942, TR16556|c0_g1_i1|m.8196, TR1675|c0_g2_i1|m.2128, TR1899|c0_g2_i1|m.2432, TR1553|c1_g1_i1|m.1947, TR22586|c1_g1_i1|m.13845, TR23392|c0_g1_i1|m.14785, TR3513|c0_g1_i1|m.4348, TR20661|c0_g1_i1|m.11748, TR21958|c0_g1_i1|m.13128, TR17236|c0_g1_i1|m.8679, TR15629|c0_g1_i1|m.7602, TR18489|c0_g1_i1|m.9707, TR2624|c0_g1_i1|m.3344, TR2836|c0_g1_i1|m.3549, TR22521|c0_g1_i1|m.13773, TR2…
GO:0035147	branch fusion, open tracheal system	P	0.899624	0.0222734	1	0	57	2546	OVER	TR1729|c1_g1_i1|m.2191
GO:0035146	tube fusion	P	0.899624	0.0222734	1	0	57	2546	OVER	TR1729|c1_g1_i1|m.2191
GO:0050775	positive regulation of dendrite morphogenesis	P	0.899624	0.0222734	1	0	57	2546	OVER	TR3631|c4_g1_i1|m.4469
GO:0031646	positive regulation of neurological system process	P	0.899624	0.0222734	1	0	57	2546	OVER	TR628|c0_g1_i1|m.737
GO:0031643	positive regulation of myelination	P	0.899624	0.0222734	1	0	57	2546	OVER	TR628|c0_g1_i1|m.737
GO:0001759	organ induction	P	0.899624	0.0222734	1	0	57	2546	OVER	TR1729|c1_g1_i1|m.2191
GO:0001782	B cell homeostasis	P	0.899624	0.0222734	1	0	57	2546	OVER	TR762|c0_g1_i1|m.919
GO:0060232	delamination	P	0.899624	0.0222734	1	0	57	2546	OVER	TR1729|c1_g1_i1|m.2191
GO:2000044	negative regulation of cardiac cell fate specification	P	0.899624	0.0222734	1	0	57	2546	OVER	TR1729|c1_g1_i1|m.2191
GO:1902414	protein localization to cell junction	P	0.899624	0.0222734	1	0	57	2546	OVER	TR1729|c1_g1_i1|m.2191
GO:0035293	chitin-based larval cuticle pattern formation	P	0.899624	0.0222734	1	0	57	2546	OVER	TR1729|c1_g1_i1|m.2191
GO:0090083	regulation of inclusion body assembly	P	0.899624	0.0222734	1	0	57	2546	OVER	TR23362|c0_g1_i1|m.14754
GO:0050849	negative regulation of calcium-mediated signaling	P	0.899624	0.0222734	1	0	57	2546	OVER	TR16695|c0_g1_i1|m.8298
GO:0048526	imaginal disc-derived wing expansion	P	0.899624	0.0222734	1	0	57	2546	OVER	TR1729|c1_g1_i1|m.2191
GO:0001885	endothelial cell development	P	0.899624	0.0222734	1	0	57	2546	OVER	TR19189|c1_g1_i3|m.10309
GO:0051892	negative regulation of cardioblast differentiation	P	0.899624	0.0222734	1	0	57	2546	OVER	TR1729|c1_g1_i1|m.2191
GO:2000398	regulation of thymocyte aggregation	P	0.899624	0.0222734	1	0	57	2546	OVER	TR762|c0_g1_i1|m.919
GO:1902307	positive regulation of sodium ion transmembrane transport	P	0.899624	0.0222734	1	0	57	2546	OVER	TR16695|c0_g1_i1|m.8298
GO:1902305	regulation of sodium ion transmembrane transport	P	0.899624	0.0222734	1	0	57	2546	OVER	TR16695|c0_g1_i1|m.8298
GO:0061316	canonical Wnt signaling pathway involved in heart development	P	0.899624	0.0222734	1	0	57	2546	OVER	TR1729|c1_g1_i1|m.2191
GO:0060049	regulation of protein glycosylation	P	0.899624	0.0222734	1	0	57	2546	OVER	TR16695|c0_g1_i1|m.8298
GO:0060050	positive regulation of protein glycosylation	P	0.899624	0.0222734	1	0	57	2546	OVER	TR16695|c0_g1_i1|m.8298
GO:0030212	hyaluronan metabolic process	P	0.899624	0.0222734	1	0	57	2546	OVER	TR16695|c0_g1_i1|m.8298
GO:0030214	hyaluronan catabolic process	P	0.899624	0.0222734	1	0	57	2546	OVER	TR16695|c0_g1_i1|m.8298
GO:0003136	negative regulation of heart induction by canonical Wnt signaling pathway	P	0.899624	0.0222734	1	0	57	2546	OVER	TR1729|c1_g1_i1|m.2191
GO:0003128	heart field specification	P	0.899624	0.0222734	1	0	57	2546	OVER	TR1729|c1_g1_i1|m.2191
GO:0003129	heart induction	P	0.899624	0.0222734	1	0	57	2546	OVER	TR1729|c1_g1_i1|m.2191
GO:0003156	regulation of organ formation	P	0.899624	0.0222734	1	0	57	2546	OVER	TR1729|c1_g1_i1|m.2191
GO:0090381	regulation of heart induction	P	0.899624	0.0222734	1	0	57	2546	OVER	TR1729|c1_g1_i1|m.2191
GO:1900274	regulation of phospholipase C activity	P	0.899624	0.0222734	1	0	57	2546	OVER	TR15342|c1_g1_i1|m.7459
GO:0033081	regulation of T cell differentiation in thymus	P	0.899624	0.0222734	1	0	57	2546	OVER	TR762|c0_g1_i1|m.919
GO:0046391	5-phosphoribose 1-diphosphate metabolic process	P	0.899624	0.0222734	1	0	57	2546	OVER	TR18273|c0_g1_i1|m.9516
GO:0016584	nucleosome positioning	P	0.899624	0.0222734	1	0	57	2546	OVER	TR24996|c0_g2_i1|m.16882
GO:0008054	negative regulation of cyclin-dependent protein serine/threonine kinase by cyclin degradation	P	0.899624	0.0222734	1	0	57	2546	OVER	TR18546|c1_g1_i1|m.9756
GO:0010092	specification of organ identity	P	0.899624	0.0222734	1	0	57	2546	OVER	TR1729|c1_g1_i1|m.2191
GO:0031954	positive regulation of protein autophosphorylation	P	0.899624	0.0222734	1	0	57	2546	OVER	TR19189|c1_g1_i3|m.10309
GO:0031953	negative regulation of protein autophosphorylation	P	0.899624	0.0222734	1	0	57	2546	OVER	TR16695|c0_g1_i1|m.8298
GO:1901320	negative regulation of heart induction	P	0.899624	0.0222734	1	0	57	2546	OVER	TR1729|c1_g1_i1|m.2191
GO:0100012	regulation of heart induction by canonical Wnt signaling pathway	P	0.899624	0.0222734	1	0	57	2546	OVER	TR1729|c1_g1_i1|m.2191
GO:0009113	purine nucleobase biosynthetic process	P	0.899624	0.0222734	1	0	57	2546	OVER	TR18273|c0_g1_i1|m.9516
GO:0046101	hypoxanthine biosynthetic process	P	0.899624	0.0222734	1	0	57	2546	OVER	TR18273|c0_g1_i1|m.9516
GO:0046100	hypoxanthine metabolic process	P	0.899624	0.0222734	1	0	57	2546	OVER	TR18273|c0_g1_i1|m.9516
GO:0046112	nucleobase biosynthetic process	P	0.899624	0.0222734	1	0	57	2546	OVER	TR18273|c0_g1_i1|m.9516
GO:0090261	positive regulation of inclusion body assembly	P	0.899624	0.0222734	1	0	57	2546	OVER	TR23362|c0_g1_i1|m.14754
GO:1903018	regulation of glycoprotein metabolic process	P	0.899624	0.0222734	1	0	57	2546	OVER	TR16695|c0_g1_i1|m.8298
GO:1903020	positive regulation of glycoprotein metabolic process	P	0.899624	0.0222734	1	0	57	2546	OVER	TR16695|c0_g1_i1|m.8298
GO:0060914	heart formation	P	0.899624	0.0222734	1	0	57	2546	OVER	TR1729|c1_g1_i1|m.2191
GO:0010807	regulation of synaptic vesicle priming	P	0.899624	0.0222734	1	0	57	2546	OVER	TR19021|c0_g1_i1|m.10154
GO:0010863	positive regulation of phospholipase C activity	P	0.899624	0.0222734	1	0	57	2546	OVER	TR15342|c1_g1_i1|m.7459
GO:0007202	activation of phospholipase C activity	P	0.899624	0.0222734	1	0	57	2546	OVER	TR15342|c1_g1_i1|m.7459
GO:0071711	basement membrane organization	P	0.899624	0.0222734	1	0	57	2546	OVER	TR22516|c1_g1_i1|m.13764
GO:2000973	regulation of pro-B cell differentiation	P	0.899624	0.0222734	1	0	57	2546	OVER	TR762|c0_g1_i1|m.919
GO:0010796	regulation of multivesicular body size	P	0.899624	0.0222734	1	0	57	2546	OVER	TR13539|c0_g1_i1|m.6660
GO:0002328	pro-B cell differentiation	P	0.899624	0.0222734	1	0	57	2546	OVER	TR762|c0_g1_i1|m.919
GO:0044130	negative regulation of growth of symbiont in host	P	0.899624	0.0222734	1	0	57	2546	OVER	TR13539|c0_g1_i1|m.6660
GO:0044146	negative regulation of growth of symbiont involved in interaction with host	P	0.899624	0.0222734	1	0	57	2546	OVER	TR13539|c0_g1_i1|m.6660
GO:0003306	Wnt signaling pathway involved in heart development	P	0.899624	0.0222734	1	0	57	2546	OVER	TR1729|c1_g1_i1|m.2191
GO:0014019	neuroblast development	P	0.899624	0.0222734	1	0	57	2546	OVER	TR1729|c1_g1_i1|m.2191
GO:0045186	zonula adherens assembly	P	0.899624	0.0222734	1	0	57	2546	OVER	TR1729|c1_g1_i1|m.2191
GO:0051036	regulation of endosome size	P	0.899624	0.0222734	1	0	57	2546	OVER	TR13539|c0_g1_i1|m.6660
GO:0090557	establishment of endothelial intestinal barrier	P	0.899624	0.0222734	1	0	57	2546	OVER	TR19189|c1_g1_i3|m.10309
GO:0046416	D-amino acid metabolic process	P	0.899624	0.0222734	1	0	57	2546	OVER	TR21698|c0_g1_i1|m.12852
GO:0010560	positive regulation of glycoprotein biosynthetic process	P	0.899624	0.0222734	1	0	57	2546	OVER	TR16695|c0_g1_i1|m.8298
GO:0010559	regulation of glycoprotein biosynthetic process	P	0.899624	0.0222734	1	0	57	2546	OVER	TR16695|c0_g1_i1|m.8298
GO:0051661	maintenance of centrosome location	P	0.899624	0.0222734	1	0	57	2546	OVER	TR721|c0_g1_i1|m.863
GO:0000056	ribosomal small subunit export from nucleus	P	0.899624	0.0222734	1	0	57	2546	OVER	TR20976|c2_g1_i1|m.12085
GO:0061028	establishment of endothelial barrier	P	0.899624	0.0222734	1	0	57	2546	OVER	TR19189|c1_g1_i3|m.10309
GO:0019478	D-amino acid catabolic process	P	0.899624	0.0222734	1	0	57	2546	OVER	TR21698|c0_g1_i1|m.12852
GO:0032417	positive regulation of sodium:proton antiporter activity	P	0.899624	0.0222734	1	0	57	2546	OVER	TR16695|c0_g1_i1|m.8298
GO:0032415	regulation of sodium:proton antiporter activity	P	0.899624	0.0222734	1	0	57	2546	OVER	TR16695|c0_g1_i1|m.8298
GO:0015917	aminophospholipid transport	P	0.899624	0.0222734	1	0	57	2546	OVER	TR3435|c3_g4_i3|m.4245
GO:0031128	developmental induction	P	0.899624	0.0222734	1	0	57	2546	OVER	TR1729|c1_g1_i1|m.2191
GO:2000649	regulation of sodium ion transmembrane transporter activity	P	0.899624	0.0222734	1	0	57	2546	OVER	TR16695|c0_g1_i1|m.8298
GO:2000651	positive regulation of sodium ion transmembrane transporter activity	P	0.899624	0.0222734	1	0	57	2546	OVER	TR16695|c0_g1_i1|m.8298
GO:0007625	grooming behavior	P	0.899624	0.0222734	1	0	57	2546	OVER	TR21698|c0_g1_i1|m.12852
GO:0070831	basement membrane assembly	P	0.899624	0.0222734	1	0	57	2546	OVER	TR22516|c1_g1_i1|m.13764
GO:0070885	negative regulation of calcineurin-NFAT signaling cascade	P	0.899624	0.0222734	1	0	57	2546	OVER	TR16695|c0_g1_i1|m.8298
GO:0009997	negative regulation of cardioblast cell fate specification	P	0.899624	0.0222734	1	0	57	2546	OVER	TR1729|c1_g1_i1|m.2191
GO:0006015	5-phosphoribose 1-diphosphate biosynthetic process	P	0.899624	0.0222734	1	0	57	2546	OVER	TR18273|c0_g1_i1|m.9516
GO:0071896	protein localization to adherens junction	P	0.899624	0.0222734	1	0	57	2546	OVER	TR1729|c1_g1_i1|m.2191
GO:0006122	mitochondrial electron transport, ubiquinol to cytochrome c	P	0.899624	0.0222734	1	0	57	2546	OVER	TR2556|c1_g1_i1|m.3272
GO:0007370	ventral furrow formation	P	0.899624	0.0222734	1	0	57	2546	OVER	TR1729|c1_g1_i1|m.2191
GO:0006026	aminoglycan catabolic process	P	0.899624	0.0222734	1	0	57	2546	OVER	TR16695|c0_g1_i1|m.8298
GO:0006027	glycosaminoglycan catabolic process	P	0.899624	0.0222734	1	0	57	2546	OVER	TR16695|c0_g1_i1|m.8298
GO:0043549	regulation of kinase activity	P	0.899624	0.0222895	4	45	54	2501	OVER	TR19189|c1_g1_i3|m.10309, TR21293|c1_g1_i1|m.12418, TR18546|c1_g1_i1|m.9756, TR16695|c0_g1_i1|m.8298	TR20633|c0_g1_i2|m.11718, TR15181|c0_g1_i1|m.7373, TR554|c1_g1_i1|m.653, TR19138|c0_g1_i1|m.10259, TR2794|c3_g1_i1|m.3510, TR2653|c1_g1_i1|m.3368, TR20313|c0_g1_i1|m.11388, TR2775|c1_g1_i1|m.3494, TR21787|c1_g1_i3|m.12952, TR540|c0_g1_i2|m.627, TR22838|c0_g1_i1|m.14142, TR24657|c1_g1_i1|m.16419, TR4052|c0_g1_i1|m.4804, TR1143|c0_g1_i2|m.1426, TR1553|c1_g1_i1|m.1947, TR222|c0_g1_i2|m.243, TR21740|…
GO:0050773	regulation of dendrite development	P	0.903325	0.0235731	2	9	56	2537	OVER	TR21293|c1_g1_i1|m.12418, TR3631|c4_g1_i1|m.4469	TR1171|c0_g1_i2|m.1461, TR25119|c1_g1_i5|m.17021, TR627|c0_g1_i1|m.736, TR24556|c0_g1_i6|m.16288, TR706|c0_g1_i3|m.843, TR23470|c0_g2_i1|m.14889, TR2800|c0_g1_i4|m.3514, TR3030|c0_g1_i2|m.3786, TR4052|c0_g1_i1|m.4804
GO:0035567	non-canonical Wnt signaling pathway	P	0.903325	0.0235731	2	9	56	2537	OVER	TR23362|c0_g1_i1|m.14754, TR15229|c0_g1_i1|m.7400	TR222|c0_g1_i2|m.243, TR15181|c0_g1_i1|m.7373, TR18581|c0_g1_i1|m.9791, TR18902|c0_g1_i1|m.10058, TR23919|c0_g1_i1|m.15468, TR20644|c0_g1_i1|m.11729, TR23857|c0_g1_i1|m.15397, TR2013|c0_g1_i1|m.2595, TR21940|c0_g1_i1|m.13110
GO:0071356	cellular response to tumor necrosis factor	P	0.903325	0.0235731	2	9	56	2537	OVER	TR23362|c0_g1_i1|m.14754, TR15229|c0_g1_i1|m.7400	TR20626|c0_g1_i1|m.11713, TR18581|c0_g1_i1|m.9791, TR18902|c0_g1_i1|m.10058, TR23062|c0_g1_i3|m.14409, TR23919|c0_g1_i1|m.15468, TR3517|c1_g1_i1|m.4358, TR23857|c0_g1_i1|m.15397, TR21576|c0_g1_i1|m.12726, TR21940|c0_g1_i1|m.13110
GO:0090263	positive regulation of canonical Wnt signaling pathway	P	0.903325	0.0235731	2	9	56	2537	OVER	TR23362|c0_g1_i1|m.14754, TR15229|c0_g1_i1|m.7400	TR24148|c2_g1_i2|m.15781, TR18581|c0_g1_i1|m.9791, TR18902|c0_g1_i1|m.10058, TR23919|c0_g1_i1|m.15468, TR23857|c0_g1_i1|m.15397, TR1065|c2_g1_i1|m.1324, TR20703|c2_g1_i1|m.11792, TR21940|c0_g1_i1|m.13110, TR1553|c1_g1_i1|m.1947
GO:0010565	regulation of cellular ketone metabolic process	P	0.903325	0.0235731	2	9	56	2537	OVER	TR23362|c0_g1_i1|m.14754, TR15229|c0_g1_i1|m.7400	TR2167|c1_g1_i3|m.2831, TR18581|c0_g1_i1|m.9791, TR18902|c0_g1_i1|m.10058, TR23919|c0_g1_i1|m.15468, TR23857|c0_g1_i1|m.15397, TR23079|c0_g1_i2|m.14427, TR17585|c0_g1_i1|m.8957, TR17691|c0_g1_i1|m.9039, TR21940|c0_g1_i1|m.13110
GO:0000087	mitotic M phase	P	0.903325	0.0235731	2	9	56	2537	OVER	TR23362|c0_g1_i1|m.14754, TR15229|c0_g1_i1|m.7400	TR21627|c0_g3_i1|m.12779, TR18581|c0_g1_i1|m.9791, TR13451|c0_g1_i1|m.6624, TR841|c0_g1_i1|m.1013, TR18902|c0_g1_i1|m.10058, TR23919|c0_g1_i1|m.15468, TR23857|c0_g1_i1|m.15397, TR23895|c1_g1_i1|m.15438, TR21940|c0_g1_i1|m.13110
GO:1904668	positive regulation of ubiquitin protein ligase activity	P	0.903325	0.0235731	2	9	56	2537	OVER	TR23362|c0_g1_i1|m.14754, TR15229|c0_g1_i1|m.7400	TR21627|c0_g3_i1|m.12779, TR18581|c0_g1_i1|m.9791, TR841|c0_g1_i1|m.1013, TR18902|c0_g1_i1|m.10058, TR23919|c0_g1_i1|m.15468, TR23857|c0_g1_i1|m.15397, TR12566|c0_g1_i1|m.6293, TR2618|c1_g1_i1|m.3340, TR21940|c0_g1_i1|m.13110
GO:1904666	regulation of ubiquitin protein ligase activity	P	0.903325	0.0235731	2	9	56	2537	OVER	TR23362|c0_g1_i1|m.14754, TR15229|c0_g1_i1|m.7400	TR21627|c0_g3_i1|m.12779, TR18581|c0_g1_i1|m.9791, TR841|c0_g1_i1|m.1013, TR18902|c0_g1_i1|m.10058, TR23919|c0_g1_i1|m.15468, TR23857|c0_g1_i1|m.15397, TR12566|c0_g1_i1|m.6293, TR2618|c1_g1_i1|m.3340, TR21940|c0_g1_i1|m.13110
GO:0051437	positive regulation of ubiquitin-protein ligase activity involved in regulation of mitotic cell cycle transition	P	0.903325	0.0235731	2	9	56	2537	OVER	TR23362|c0_g1_i1|m.14754, TR15229|c0_g1_i1|m.7400	TR21627|c0_g3_i1|m.12779, TR18581|c0_g1_i1|m.9791, TR841|c0_g1_i1|m.1013, TR18902|c0_g1_i1|m.10058, TR23919|c0_g1_i1|m.15468, TR23857|c0_g1_i1|m.15397, TR12566|c0_g1_i1|m.6293, TR2618|c1_g1_i1|m.3340, TR21940|c0_g1_i1|m.13110
GO:0000209	protein polyubiquitination	P	0.908205	0.0238336	4	46	54	2500	OVER	TR23362|c0_g1_i1|m.14754, TR23578|c1_g1_i1|m.15016, TR18546|c1_g1_i1|m.9756, TR15229|c0_g1_i1|m.7400	TR14790|c0_g1_i1|m.7176, TR20973|c0_g1_i1|m.12080, TR22957|c1_g1_i1|m.14286, TR12500|c0_g1_i1|m.6251, TR23857|c0_g1_i1|m.15397, TR22314|c0_g1_i4|m.13524, TR1065|c2_g1_i1|m.1324, TR22679|c1_g1_i1|m.13960, TR986|c0_g2_i1|m.1210, TR24430|c1_g1_i1|m.16152, TR23716|c0_g2_i1|m.15212, TR17342|c1_g1_i1|m.8756, TR18581|c0_g1_i1|m.9791, TR18250|c0_g2_i1|m.9486, TR841|c0_g1_i1|m.1013, TR18902|c0_g1_i1|m.100…
GO:0010648	negative regulation of cell communication	P	0.917095	0.0242013	6	96	52	2450	OVER	TR23362|c0_g1_i1|m.14754, TR3631|c4_g1_i1|m.4469, TR13539|c0_g1_i1|m.6660, TR16695|c0_g1_i1|m.8298, TR1729|c1_g1_i1|m.2191, TR15229|c0_g1_i1|m.7400	TR22957|c1_g1_i1|m.14286, TR1582|c4_g1_i1|m.1989, TR22031|c1_g1_i1|m.13204, TR18769|c0_g1_i2|m.9948, TR21435|c0_g1_i1|m.12565, TR24711|c1_g1_i1|m.16492, TR23324|c0_g1_i1|m.14709, TR23857|c0_g1_i1|m.15397, TR22314|c0_g1_i4|m.13524, TR21787|c1_g1_i3|m.12952, TR16019|c0_g1_i1|m.7833, TR2310|c1_g1_i1|m.2974, TR1553|c1_g1_i1|m.1947, TR24114|c1_g1_i1|m.15736, TR19863|c0_g1_i1|m.10963, TR18250|c0_g2_i1|…
GO:0031396	regulation of protein ubiquitination	P	0.952677	0.0254196	3	26	55	2520	OVER	TR23362|c0_g1_i1|m.14754, TR16695|c0_g1_i1|m.8298, TR15229|c0_g1_i1|m.7400	TR22957|c1_g1_i1|m.14286, TR21627|c0_g3_i1|m.12779, TR9259|c0_g1_i1|m.5417, TR23857|c0_g1_i1|m.15397, TR22314|c0_g1_i4|m.13524, TR21313|c0_g1_i1|m.12441, TR17342|c1_g1_i1|m.8756, TR18581|c0_g1_i1|m.9791, TR18250|c0_g2_i1|m.9486, TR841|c0_g1_i1|m.1013, TR18902|c0_g1_i1|m.10058, TR686|c0_g2_i1|m.816, TR18546|c1_g2_i1|m.9757, TR23365|c0_g1_i1|m.14757, TR24791|c0_g1_i2|m.16602, TR23919|c0_g1_i1|m.154…
GO:0045087	innate immune response	P	0.952677	0.0254196	3	26	55	2520	OVER	TR23362|c0_g1_i1|m.14754, TR22516|c1_g1_i1|m.13764, TR15229|c0_g1_i1|m.7400	TR22036|c0_g1_i1|m.13210, TR2664|c0_g1_i3|m.3378, TR23857|c0_g1_i1|m.15397, TR18772|c0_g1_i1|m.9950, TR22121|c0_g1_i1|m.13305, TR23583|c0_g1_i1|m.15023, TR4052|c0_g1_i1|m.4804, TR19949|c0_g2_i1|m.11031, TR17182|c0_g1_i2|m.8641, TR18581|c0_g1_i1|m.9791, TR18902|c0_g1_i1|m.10058, TR19433|c1_g1_i2|m.10537, TR18546|c1_g2_i1|m.9757, TR1103|c2_g1_i1|m.1382, TR20902|c0_g1_i1|m.11996, TR19946|c0_g1_i1|m.…
GO:0016310	phosphorylation	P	0.969443	0.027092	9	187	49	2359	OVER	TR19189|c1_g1_i3|m.10309, TR2556|c1_g1_i1|m.3272, TR21293|c1_g1_i1|m.12418, TR23362|c0_g1_i1|m.14754, TR18546|c1_g1_i1|m.9756, TR16695|c0_g1_i1|m.8298, TR18273|c0_g1_i1|m.9516, TR2287|c1_g1_i2|m.2948, TR15229|c0_g1_i1|m.7400	TR21513|c1_g1_i1|m.12657, TR3143|c0_g1_i2|m.3908, TR1582|c4_g1_i1|m.1989, TR19138|c0_g1_i1|m.10259, TR3377|c2_g1_i1|m.4185, TR957|c0_g2_i1|m.1176, TR22314|c0_g1_i4|m.13524, TR20313|c0_g1_i1|m.11388, TR419|c1_g1_i1|m.466, TR21787|c1_g1_i3|m.12952, TR1553|c1_g1_i1|m.1947, TR23876|c0_g1_i1|m.15418, TR21937|c0_g1_i1|m.13107, TR23907|c0_g1_i1|m.15451, TR2916|c1_g3_i1|m.3637, TR3179|c1_g1_i1|m.3956, TR…
GO:0007010	cytoskeleton organization	P	0.969443	0.0272978	7	127	51	2419	OVER	TR23480|c0_g1_i1|m.14899, TR21293|c1_g1_i1|m.12418, TR20976|c2_g1_i1|m.12085, TR13539|c0_g1_i1|m.6660, TR16695|c0_g1_i1|m.8298, TR721|c0_g1_i1|m.863, TR1729|c1_g1_i1|m.2191	TR21513|c1_g1_i1|m.12657, TR14064|c0_g1_i1|m.6855, TR3302|c0_g1_i1|m.4109, TR23317|c0_g1_i1|m.14703, TR18251|c0_g1_i1|m.9488, TR20348|c0_g1_i1|m.11420, TR2260|c0_g2_i3|m.2916, TR21787|c1_g1_i3|m.12952, TR23907|c0_g1_i1|m.15451, TR22746|c1_g2_i1|m.14045, TR22586|c1_g1_i1|m.13845, TR20661|c0_g1_i1|m.11748, TR1564|c1_g1_i1|m.1967, TR19447|c0_g1_i1|m.10551, TR2541|c1_g1_i3|m.3257, TR3671|c3_g1_i8|m.4…
GO:0051235	maintenance of location	P	0.969443	0.0278058	3	27	55	2519	OVER	TR21043|c0_g1_i2|m.12158, TR721|c0_g1_i1|m.863, TR1729|c1_g1_i1|m.2191	TR21787|c1_g1_i3|m.12952, TR25002|c1_g1_i1|m.16891, TR2605|c1_g1_i1|m.3331, TR25122|c0_g1_i2|m.17023, TR1335|c0_g1_i2|m.1686, TR3222|c1_g1_i4|m.4023, TR21293|c2_g1_i7|m.12419, TR18250|c0_g2_i1|m.9486, TR2376|c0_g1_i1|m.3047, TR31|c0_g1_i1|m.36, TR21958|c0_g1_i1|m.13128, TR1694|c0_g1_i2|m.2153, TR1773|c1_g1_i1|m.2246, TR9341|c0_g1_i1|m.5442, TR1988|c1_g1_i1|m.2557, TR2639|c1_g1_i3|m.3361, TR19464|…
GO:0051179	localization	P	0.969443	0.0278471	20	575	38	1971	OVER	TR19189|c1_g1_i3|m.10309, TR23480|c0_g1_i1|m.14899, TR21293|c1_g1_i1|m.12418, TR15342|c1_g1_i1|m.7459, TR21043|c0_g1_i2|m.12158, TR2094|c6_g2_i10|m.2699, TR3435|c3_g4_i3|m.4245, TR22060|c0_g1_i1|m.13234, TR22516|c1_g1_i1|m.13764, TR24889|c0_g1_i2|m.16730, TR19021|c0_g1_i1|m.10154, TR20976|c2_g1_i1|m.12085, TR13539|c0_g1_i1|m.6660, TR16695|c0_g1_i1|m.8298, TR23237|c0_g1_i1|m.14615, TR721|c0_g1_i1|…	TR784|c0_g1_i1|m.942, TR21513|c1_g1_i1|m.12657, TR16556|c0_g1_i1|m.8196, TR18050|c0_g1_i1|m.9323, TR1675|c0_g2_i1|m.2128, TR1899|c0_g2_i1|m.2432, TR19138|c0_g1_i1|m.10259, TR370|c0_g1_i1|m.404, TR19783|c0_g1_i1|m.10885, TR23907|c0_g1_i1|m.15451, TR20773|c0_g1_i1|m.11862, TR23392|c0_g1_i1|m.14785, TR3513|c0_g1_i1|m.4348, TR21958|c0_g1_i1|m.13128, TR24317|c0_g1_i1|m.15998, TR3671|c3_g1_i8|m.4505, T…
GO:2000060	positive regulation of protein ubiquitination involved in ubiquitin-dependent protein catabolic process	P	0.969443	0.0278875	2	10	56	2536	OVER	TR23362|c0_g1_i1|m.14754, TR15229|c0_g1_i1|m.7400	TR21627|c0_g3_i1|m.12779, TR18581|c0_g1_i1|m.9791, TR18250|c0_g2_i1|m.9486, TR841|c0_g1_i1|m.1013, TR18902|c0_g1_i1|m.10058, TR23919|c0_g1_i1|m.15468, TR23857|c0_g1_i1|m.15397, TR12566|c0_g1_i1|m.6293, TR2618|c1_g1_i1|m.3340, TR21940|c0_g1_i1|m.13110
GO:2000058	regulation of protein ubiquitination involved in ubiquitin-dependent protein catabolic process	P	0.969443	0.0278875	2	10	56	2536	OVER	TR23362|c0_g1_i1|m.14754, TR15229|c0_g1_i1|m.7400	TR21627|c0_g3_i1|m.12779, TR18581|c0_g1_i1|m.9791, TR18250|c0_g2_i1|m.9486, TR841|c0_g1_i1|m.1013, TR18902|c0_g1_i1|m.10058, TR23919|c0_g1_i1|m.15468, TR23857|c0_g1_i1|m.15397, TR12566|c0_g1_i1|m.6293, TR2618|c1_g1_i1|m.3340, TR21940|c0_g1_i1|m.13110
GO:0065004	protein-DNA complex assembly	P	0.969443	0.0278875	2	10	56	2536	OVER	TR23362|c0_g1_i1|m.14754, TR24996|c0_g2_i1|m.16882	TR23800|c1_g1_i1|m.15326, TR750|c0_g1_i1|m.902, TR24175|c0_g1_i1|m.15816, TR23919|c0_g1_i1|m.15468, TR15987|c0_g2_i1|m.7805, TR2938|c1_g2_i1|m.3668, TR23175|c1_g2_i1|m.14544, TR19123|c0_g1_i1|m.10242, TR23136|c0_g1_i2|m.14500, TR20535|c0_g1_i1|m.11621
GO:0038061	NIK/NF-kappaB signaling	P	0.969443	0.0278875	2	10	56	2536	OVER	TR23362|c0_g1_i1|m.14754, TR15229|c0_g1_i1|m.7400	TR2513|c1_g1_i2|m.3208, TR18581|c0_g1_i1|m.9791, TR18902|c0_g1_i1|m.10058, TR23919|c0_g1_i1|m.15468, TR23857|c0_g1_i1|m.15397, TR12566|c0_g1_i1|m.6293, TR2618|c1_g1_i1|m.3340, TR21940|c0_g1_i1|m.13110, TR21267|c1_g5_i1|m.12391, TR919|c4_g1_i1|m.1118
GO:0031400	negative regulation of protein modification process	P	0.969443	0.0288509	4	49	54	2497	OVER	TR23362|c0_g1_i1|m.14754, TR18546|c1_g1_i1|m.9756, TR16695|c0_g1_i1|m.8298, TR15229|c0_g1_i1|m.7400	TR21627|c0_g3_i1|m.12779, TR23572|c1_g1_i2|m.15006, TR19138|c0_g1_i1|m.10259, TR24711|c1_g1_i1|m.16492, TR23857|c0_g1_i1|m.15397, TR21787|c1_g1_i3|m.12952, TR1553|c1_g1_i1|m.1947, TR1438|c0_g1_i1|m.1804, TR841|c0_g1_i1|m.1013, TR23147|c0_g1_i1|m.14512, TR18902|c0_g1_i1|m.10058, TR754|c1_g3_i2|m.909, TR21424|c1_g1_i1|m.12551, TR23919|c0_g1_i1|m.15468, TR21154|c0_g1_i1|m.12269, TR21576|c0_g1_i1|m.1…
GO:0044770	cell cycle phase transition	P	0.969443	0.0288509	4	49	54	2497	OVER	TR1726|c0_g1_i1|m.2187, TR23362|c0_g1_i1|m.14754, TR23578|c1_g1_i1|m.15016, TR15229|c0_g1_i1|m.7400	TR21513|c1_g1_i1|m.12657, TR21627|c0_g3_i1|m.12779, TR18184|c0_g1_i1|m.9439, TR3377|c2_g1_i1|m.4185, TR23857|c0_g1_i1|m.15397, TR14919|c0_g1_i1|m.7243, TR21787|c1_g1_i3|m.12952, TR23768|c0_g1_i1|m.15289, TR17619|c0_g1_i1|m.8985, TR20739|c0_g1_i1|m.11827, TR17342|c1_g1_i1|m.8756, TR19227|c0_g1_i2|m.10342, TR18250|c0_g2_i1|m.9486, TR841|c0_g1_i1|m.1013, TR19932|c0_g1_i1|m.11017, TR18902|c0_g1_i1|m.…
GO:0022607	cellular component assembly	P	0.969443	0.0297275	11	255	47	2291	OVER	TR19189|c1_g1_i3|m.10309, TR21293|c1_g1_i1|m.12418, TR23362|c0_g1_i1|m.14754, TR22060|c0_g1_i1|m.13234, TR3631|c4_g1_i1|m.4469, TR22516|c1_g1_i1|m.13764, TR23578|c1_g1_i1|m.15016, TR19021|c0_g1_i1|m.10154, TR2637|c2_g1_i3|m.3357, TR24996|c0_g2_i1|m.16882, TR1729|c1_g1_i1|m.2191	TR21513|c1_g1_i1|m.12657, TR22558|c0_g1_i1|m.13813, TR23317|c0_g1_i1|m.14703, TR23999|c0_g1_i1|m.15576, TR18251|c0_g1_i1|m.9488, TR2260|c0_g2_i3|m.2916, TR23907|c0_g1_i1|m.15451, TR18094|c0_g1_i1|m.9361, TR22355|c0_g1_i2|m.13569, TR3671|c3_g1_i8|m.4505, TR19123|c0_g1_i1|m.10242, TR1977|c1_g1_i1|m.2540, TR24785|c1_g1_i1|m.16596, TR12790|c0_g1_i1|m.6374, TR871|c0_g1_i2|m.1051, TR20548|c0_g1_i1|m.11…
GO:0044085	cellular component biogenesis	P	0.969443	0.0297772	13	323	45	2223	OVER	TR19189|c1_g1_i3|m.10309, TR71|c0_g1_i1|m.95, TR21293|c1_g1_i1|m.12418, TR23362|c0_g1_i1|m.14754, TR22060|c0_g1_i1|m.13234, TR3631|c4_g1_i1|m.4469, TR22516|c1_g1_i1|m.13764, TR23578|c1_g1_i1|m.15016, TR19021|c0_g1_i1|m.10154, TR20976|c2_g1_i1|m.12085, TR2637|c2_g1_i3|m.3357, TR24996|c0_g2_i1|m.16882, TR1729|c1_g1_i1|m.2191	TR21513|c1_g1_i1|m.12657, TR22558|c0_g1_i1|m.13813, TR1675|c0_g2_i1|m.2128, TR23317|c0_g1_i1|m.14703, TR23999|c0_g1_i1|m.15576, TR18251|c0_g1_i1|m.9488, TR2260|c0_g2_i3|m.2916, TR19003|c0_g1_i2|m.10137, TR23907|c0_g1_i1|m.15451, TR18094|c0_g1_i1|m.9361, TR17775|c0_g1_i1|m.9107, TR19719|c0_g1_i1|m.10823, TR23386|c0_g1_i1|m.14778, TR22355|c0_g1_i2|m.13569, TR17236|c0_g1_i1|m.8679, TR22640|c0_g1_i1|…
GO:0042787	protein ubiquitination involved in ubiquitin-dependent protein catabolic process	P	0.969443	0.0303078	3	28	55	2518	OVER	TR23362|c0_g1_i1|m.14754, TR18546|c1_g1_i1|m.9756, TR15229|c0_g1_i1|m.7400	TR20973|c0_g1_i1|m.12080, TR22957|c1_g1_i1|m.14286, TR21627|c0_g3_i1|m.12779, TR23800|c1_g1_i1|m.15326, TR23857|c0_g1_i1|m.15397, TR3030|c0_g1_i2|m.3786, TR23716|c0_g2_i1|m.15212, TR17342|c1_g1_i1|m.8756, TR18581|c0_g1_i1|m.9791, TR18250|c0_g2_i1|m.9486, TR841|c0_g1_i1|m.1013, TR18902|c0_g1_i1|m.10058, TR21958|c0_g1_i1|m.13128, TR20323|c0_g1_i1|m.11397, TR2133|c0_g1_i1|m.2766, TR19407|c0_g1_i1|m.…
GO:0002064	epithelial cell development	P	0.969443	0.0303078	3	28	55	2518	OVER	TR19189|c1_g1_i3|m.10309, TR13539|c0_g1_i1|m.6660, TR1729|c1_g1_i1|m.2191	TR21513|c1_g1_i1|m.12657, TR23453|c0_g1_i1|m.14871, TR3302|c0_g1_i1|m.4109, TR23600|c1_g1_i3|m.15046, TR3413|c2_g4_i5|m.4227, TR1345|c0_g1_i1|m.1696, TR4052|c0_g1_i1|m.4804, TR24116|c0_g1_i2|m.15740, TR1010|c2_g2_i1|m.1237, TR20661|c0_g1_i1|m.11748, TR24897|c1_g1_i1|m.16740, TR19838|c1_g1_i1|m.10940, TR214|c1_g1_i1|m.235, TR16046|c0_g1_i1|m.7850, TR24813|c0_g1_i1|m.16626, TR2541|c1_g1_i3|m.3257, …
GO:0007423	sensory organ development	P	0.969443	0.0306533	4	50	54	2496	OVER	TR18546|c1_g1_i1|m.9756, TR13539|c0_g1_i1|m.6660, TR2094|c6_g2_i10|m.2699, TR1729|c1_g1_i1|m.2191	TR21513|c1_g1_i1|m.12657, TR280|c0_g1_i2|m.310, TR22629|c0_g1_i1|m.13897, TR17616|c0_g1_i2|m.8982, TR3302|c0_g1_i1|m.4109, TR18769|c0_g1_i2|m.9948, TR1345|c0_g1_i1|m.1696, TR2197|c0_g2_i1|m.2872, TR4052|c0_g1_i1|m.4804, TR20739|c0_g1_i1|m.11827, TR22586|c1_g1_i1|m.13845, TR19227|c0_g1_i2|m.10342, TR23392|c0_g1_i1|m.14785, TR19917|c0_g1_i1|m.11004, TR23845|c1_g1_i1|m.15381, TR256|c0_g1_i5|m.287, T…
GO:0051726	regulation of cell cycle	P	0.969443	0.0310387	6	102	52	2444	OVER	TR1726|c0_g1_i1|m.2187, TR23362|c0_g1_i1|m.14754, TR66|c0_g1_i1|m.88, TR20976|c2_g1_i1|m.12085, TR18546|c1_g1_i1|m.9756, TR15229|c0_g1_i1|m.7400	TR21513|c1_g1_i1|m.12657, TR21627|c0_g3_i1|m.12779, TR18184|c0_g1_i1|m.9439, TR3377|c2_g1_i1|m.4185, TR21787|c1_g1_i3|m.12952, TR1553|c1_g1_i1|m.1947, TR3179|c1_g1_i1|m.3956, TR24879|c2_g1_i1|m.16716, TR841|c0_g1_i1|m.1013, TR18902|c0_g1_i1|m.10058, TR20384|c0_g1_i3|m.11452, TR18394|c0_g1_i1|m.9621, TR23681|c2_g1_i1|m.15163, TR1977|c1_g1_i1|m.2540, TR21807|c1_g1_i1|m.12978, TR1180|c0_g2_i1|m.1472…
GO:0031399	regulation of protein modification process	P	0.969443	0.0314468	7	131	51	2415	OVER	TR19189|c1_g1_i3|m.10309, TR21293|c1_g1_i1|m.12418, TR23362|c0_g1_i1|m.14754, TR66|c0_g1_i1|m.88, TR18546|c1_g1_i1|m.9756, TR16695|c0_g1_i1|m.8298, TR15229|c0_g1_i1|m.7400	TR21627|c0_g3_i1|m.12779, TR1582|c4_g1_i1|m.1989, TR19138|c0_g1_i1|m.10259, TR23668|c1_g1_i1|m.15147, TR22314|c0_g1_i4|m.13524, TR20313|c0_g1_i1|m.11388, TR21787|c1_g1_i3|m.12952, TR1553|c1_g1_i1|m.1947, TR21350|c1_g1_i1|m.12477, TR841|c0_g1_i1|m.1013, TR18902|c0_g1_i1|m.10058, TR13835|c0_g1_i1|m.6767, TR20384|c0_g1_i3|m.11452, TR18546|c1_g2_i1|m.9757, TR1362|c1_g1_i2|m.1714, TR23365|c0_g1_i1|m.1…
GO:0000279	M phase	P	0.969443	0.0324925	2	11	56	2535	OVER	TR23362|c0_g1_i1|m.14754, TR15229|c0_g1_i1|m.7400	TR21627|c0_g3_i1|m.12779, TR3513|c6_g4_i1|m.4353, TR18581|c0_g1_i1|m.9791, TR22052|c2_g1_i1|m.13224, TR13451|c0_g1_i1|m.6624, TR841|c0_g1_i1|m.1013, TR18902|c0_g1_i1|m.10058, TR23919|c0_g1_i1|m.15468, TR23857|c0_g1_i1|m.15397, TR23895|c1_g1_i1|m.15438, TR21940|c0_g1_i1|m.13110
GO:0071426	ribonucleoprotein complex export from nucleus	P	0.969443	0.0324925	2	11	56	2535	OVER	TR20976|c2_g1_i1|m.12085, TR1733|c0_g2_i3|m.2198	TR784|c0_g1_i1|m.942, TR9806|c0_g1_i1|m.5564, TR19687|c0_g1_i1|m.10792, TR3330|c0_g1_i1|m.4139, TR793|c1_g1_i2|m.959, TR2859|c1_g2_i1|m.3571, TR22034|c0_g1_i1|m.13208, TR22630|c0_g1_i1|m.13898, TR19102|c0_g1_i2|m.10224, TR2277|c0_g1_i1|m.2936, TR24322|c2_g1_i1|m.16006
GO:0010921	regulation of phosphatase activity	P	0.969443	0.0324925	2	11	56	2535	OVER	TR66|c0_g1_i1|m.88, TR16695|c0_g1_i1|m.8298	TR23565|c1_g1_i1|m.15000, TR2184|c0_g1_i3|m.2860, TR23630|c0_g2_i1|m.15087, TR22753|c1_g1_i1|m.14051, TR24279|c0_g1_i1|m.15953, TR23632|c0_g1_i1|m.15089, TR23147|c0_g1_i1|m.14512, TR906|c3_g1_i1|m.1097, TR21553|c0_g1_i1|m.12701, TR1362|c1_g1_i2|m.1714, TR754|c1_g3_i2|m.909
GO:1903320	regulation of protein modification by small protein conjugation or removal	P	0.969443	0.0329252	3	29	55	2517	OVER	TR23362|c0_g1_i1|m.14754, TR16695|c0_g1_i1|m.8298, TR15229|c0_g1_i1|m.7400	TR22957|c1_g1_i1|m.14286, TR21627|c0_g3_i1|m.12779, TR9259|c0_g1_i1|m.5417, TR23857|c0_g1_i1|m.15397, TR22314|c0_g1_i4|m.13524, TR21313|c0_g1_i1|m.12441, TR17342|c1_g1_i1|m.8756, TR18581|c0_g1_i1|m.9791, TR18250|c0_g2_i1|m.9486, TR841|c0_g1_i1|m.1013, TR18902|c0_g1_i1|m.10058, TR686|c0_g2_i1|m.816, TR20963|c0_g1_i1|m.12070, TR18546|c1_g2_i1|m.9757, TR23365|c0_g1_i1|m.14757, TR24791|c0_g1_i2|m.166…
GO:0008104	protein localization	P	0.969443	0.0337038	10	227	48	2319	OVER	TR19189|c1_g1_i3|m.10309, TR21293|c1_g1_i1|m.12418, TR22060|c0_g1_i1|m.13234, TR19021|c0_g1_i1|m.10154, TR20976|c2_g1_i1|m.12085, TR16695|c0_g1_i1|m.8298, TR21043|c0_g1_i2|m.12158, TR2094|c6_g2_i10|m.2699, TR1729|c1_g1_i1|m.2191, TR16490|c0_g2_i1|m.8157	TR16556|c0_g1_i1|m.8196, TR1899|c0_g2_i1|m.2432, TR1553|c1_g1_i1|m.1947, TR22586|c1_g1_i1|m.13845, TR23392|c0_g1_i1|m.14785, TR3513|c0_g1_i1|m.4348, TR21958|c0_g1_i1|m.13128, TR17236|c0_g1_i1|m.8679, TR15629|c0_g1_i1|m.7602, TR18489|c0_g1_i1|m.9707, TR2836|c0_g1_i1|m.3549, TR22521|c0_g1_i1|m.13773, TR18059|c0_g1_i1|m.9329, TR871|c0_g1_i2|m.1051, TR20548|c0_g1_i1|m.11637, TR21576|c0_g1_i1|m.12726,…
GO:0031401	positive regulation of protein modification process	P	0.969443	0.0340022	5	77	53	2469	OVER	TR19189|c1_g1_i3|m.10309, TR21293|c1_g1_i1|m.12418, TR23362|c0_g1_i1|m.14754, TR16695|c0_g1_i1|m.8298, TR15229|c0_g1_i1|m.7400	TR22957|c1_g1_i1|m.14286, TR21627|c0_g3_i1|m.12779, TR1582|c4_g1_i1|m.1989, TR23857|c0_g1_i1|m.15397, TR22621|c0_g1_i1|m.13883, TR22314|c0_g1_i4|m.13524, TR21313|c0_g1_i1|m.12441, TR21787|c1_g1_i3|m.12952, TR22838|c0_g1_i1|m.14142, TR24657|c1_g1_i1|m.16419, TR4052|c0_g1_i1|m.4804, TR17342|c1_g1_i1|m.8756, TR21350|c1_g1_i1|m.12477, TR18250|c0_g2_i1|m.9486, TR841|c0_g1_i1|m.1013, TR18902|c0_g1_i1|m…
GO:0044092	negative regulation of molecular function	P	0.969443	0.0344552	4	52	54	2494	OVER	TR23362|c0_g1_i1|m.14754, TR18546|c1_g1_i1|m.9756, TR16695|c0_g1_i1|m.8298, TR15229|c0_g1_i1|m.7400	TR21627|c0_g3_i1|m.12779, TR22036|c0_g1_i1|m.13210, TR19138|c0_g1_i1|m.10259, TR23857|c0_g1_i1|m.15397, TR24912|c0_g3_i1|m.16770, TR21787|c1_g1_i3|m.12952, TR1553|c1_g1_i1|m.1947, TR1438|c0_g1_i1|m.1804, TR841|c0_g1_i1|m.1013, TR23147|c0_g1_i1|m.14512, TR18902|c0_g1_i1|m.10058, TR754|c1_g3_i2|m.909, TR23997|c0_g1_i1|m.15574, TR1445|c1_g1_i1|m.1814, TR23919|c0_g1_i1|m.15468, TR21154|c0_g1_i1|m.122…
GO:0009968	negative regulation of signal transduction	P	0.969443	0.0372019	5	79	53	2467	OVER	TR23362|c0_g1_i1|m.14754, TR3631|c4_g1_i1|m.4469, TR13539|c0_g1_i1|m.6660, TR16695|c0_g1_i1|m.8298, TR15229|c0_g1_i1|m.7400	TR22957|c1_g1_i1|m.14286, TR1582|c4_g1_i1|m.1989, TR22031|c1_g1_i1|m.13204, TR18769|c0_g1_i2|m.9948, TR21435|c0_g1_i1|m.12565, TR24711|c1_g1_i1|m.16492, TR23857|c0_g1_i1|m.15397, TR22314|c0_g1_i4|m.13524, TR21787|c1_g1_i3|m.12952, TR16019|c0_g1_i1|m.7833, TR2310|c1_g1_i1|m.2974, TR1553|c1_g1_i1|m.1947, TR24114|c1_g1_i1|m.15736, TR19863|c0_g1_i1|m.10963, TR18250|c0_g2_i1|m.9486, TR24879|c2_g1_i1|m…
GO:0050851	antigen receptor-mediated signaling pathway	P	0.969443	0.0373734	2	12	56	2534	OVER	TR23362|c0_g1_i1|m.14754, TR15229|c0_g1_i1|m.7400	TR23150|c0_g2_i2|m.14515, TR18581|c0_g1_i1|m.9791, TR23177|c2_g2_i2|m.14546, TR18902|c0_g1_i1|m.10058, TR23919|c0_g1_i1|m.15468, TR16209|c0_g1_i1|m.7971, TR23857|c0_g1_i1|m.15397, TR12566|c0_g1_i1|m.6293, TR18546|c1_g2_i1|m.9757, TR2618|c1_g1_i1|m.3340, TR23568|c0_g1_i1|m.15002, TR21940|c0_g1_i1|m.13110
GO:0050852	T cell receptor signaling pathway	P	0.969443	0.0373734	2	12	56	2534	OVER	TR23362|c0_g1_i1|m.14754, TR15229|c0_g1_i1|m.7400	TR23150|c0_g2_i2|m.14515, TR18581|c0_g1_i1|m.9791, TR23177|c2_g2_i2|m.14546, TR18902|c0_g1_i1|m.10058, TR23919|c0_g1_i1|m.15468, TR16209|c0_g1_i1|m.7971, TR23857|c0_g1_i1|m.15397, TR12566|c0_g1_i1|m.6293, TR18546|c1_g2_i1|m.9757, TR2618|c1_g1_i1|m.3340, TR23568|c0_g1_i1|m.15002, TR21940|c0_g1_i1|m.13110
GO:0071166	ribonucleoprotein complex localization	P	0.969443	0.0373734	2	12	56	2534	OVER	TR20976|c2_g1_i1|m.12085, TR1733|c0_g2_i3|m.2198	TR784|c0_g1_i1|m.942, TR9806|c0_g1_i1|m.5564, TR19687|c0_g1_i1|m.10792, TR3330|c0_g1_i1|m.4139, TR24038|c1_g1_i1|m.15626, TR793|c1_g1_i2|m.959, TR2859|c1_g2_i1|m.3571, TR22034|c0_g1_i1|m.13208, TR22630|c0_g1_i1|m.13898, TR19102|c0_g1_i2|m.10224, TR2277|c0_g1_i1|m.2936, TR24322|c2_g1_i1|m.16006
GO:0034612	response to tumor necrosis factor	P	0.969443	0.0373734	2	12	56	2534	OVER	TR23362|c0_g1_i1|m.14754, TR15229|c0_g1_i1|m.7400	TR20626|c0_g1_i1|m.11713, TR18581|c0_g1_i1|m.9791, TR18467|c0_g1_i1|m.9687, TR18902|c0_g1_i1|m.10058, TR23062|c0_g1_i3|m.14409, TR23919|c0_g1_i1|m.15468, TR3517|c1_g1_i1|m.4358, TR23857|c0_g1_i1|m.15397, TR21660|c2_g2_i3|m.12815, TR21576|c0_g1_i1|m.12726, TR754|c1_g3_i2|m.909, TR21940|c0_g1_i1|m.13110
GO:0098609	cell-cell adhesion	P	0.969443	0.0385036	3	31	55	2515	OVER	TR762|c0_g1_i1|m.919, TR3631|c4_g1_i1|m.4469, TR1729|c1_g1_i1|m.2191	TR21513|c1_g1_i1|m.12657, TR23177|c2_g2_i2|m.14546, TR22889|c0_g1_i1|m.14208, TR25018|c2_g1_i1|m.16907, TR19489|c1_g1_i1|m.10588, TR540|c0_g1_i2|m.627, TR3030|c0_g1_i2|m.3786, TR19783|c0_g1_i1|m.10885, TR1488|c5_g2_i1|m.1866, TR20661|c0_g1_i1|m.11748, TR214|c1_g1_i1|m.235, TR10812|c0_g1_i1|m.5827, TR3671|c3_g1_i8|m.4505, TR1694|c0_g1_i2|m.2153, TR17951|c0_g1_i1|m.9241, TR455|c0_g1_i1|m.504, TR162…
GO:0043170	macromolecule metabolic process	P	0.969443	0.0394951	32	1087	26	1459	OVER	TR19189|c1_g1_i3|m.10309, TR23992|c0_g1_i1|m.15566, TR71|c0_g1_i1|m.95, TR2556|c1_g1_i1|m.3272, TR628|c0_g1_i1|m.737, TR21293|c1_g1_i1|m.12418, TR637|c1_g1_i1|m.751, TR2094|c6_g2_i10|m.2699, TR2287|c1_g1_i2|m.2948, TR1726|c0_g1_i1|m.2187, TR24819|c0_g1_i1|m.16631, TR1565|c1_g1_i1|m.1968, TR3631|c4_g1_i1|m.4469, TR16463|c0_g1_i1|m.8143, TR66|c0_g1_i1|m.88, TR25082|c0_g1_i1|m.16978, TR23578|c1_g1_i…	TR784|c0_g1_i1|m.942, TR16556|c0_g1_i1|m.8196, TR20973|c0_g1_i1|m.12080, TR18949|c1_g1_i1|m.10096, TR1675|c0_g2_i1|m.2128, TR19138|c0_g1_i1|m.10259, TR957|c0_g2_i1|m.1176, TR19003|c0_g1_i2|m.10137, TR22652|c0_g1_i2|m.13923, TR1375|c0_g1_i1|m.1726, TR24840|c1_g1_i1|m.16659, TR23907|c0_g1_i1|m.15451, TR23861|c0_g1_i1|m.15401, TR15892|c0_g1_i1|m.7748, TR17775|c0_g1_i1|m.9107, TR18902|c0_g1_i1|m.1005…
GO:0006913	nucleocytoplasmic transport	P	0.969443	0.0406545	4	55	54	2491	OVER	TR20976|c2_g1_i1|m.12085, TR16695|c0_g1_i1|m.8298, TR2094|c6_g2_i10|m.2699, TR1733|c0_g2_i3|m.2198	TR784|c0_g1_i1|m.942, TR1899|c0_g2_i1|m.2432, TR1471|c1_g1_i1|m.1848, TR23768|c0_g1_i1|m.15289, TR24741|c1_g2_i1|m.16537, TR24322|c2_g1_i1|m.16006, TR3513|c0_g1_i1|m.4348, TR793|c1_g1_i2|m.959, TR23505|c0_g3_i5|m.14927, TR3126|c0_g2_i2|m.3891, TR22521|c0_g1_i1|m.13773, TR20883|c0_g1_i1|m.11976, TR23886|c0_g1_i1|m.15427, TR18811|c0_g1_i1|m.9984, TR237|c3_g3_i1|m.261, TR24778|c1_g1_i1|m.16588, TR22…
GO:0051169	nuclear transport	P	0.969443	0.0406545	4	55	54	2491	OVER	TR20976|c2_g1_i1|m.12085, TR16695|c0_g1_i1|m.8298, TR2094|c6_g2_i10|m.2699, TR1733|c0_g2_i3|m.2198	TR784|c0_g1_i1|m.942, TR1899|c0_g2_i1|m.2432, TR1471|c1_g1_i1|m.1848, TR23768|c0_g1_i1|m.15289, TR24741|c1_g2_i1|m.16537, TR24322|c2_g1_i1|m.16006, TR3513|c0_g1_i1|m.4348, TR793|c1_g1_i2|m.959, TR23505|c0_g3_i5|m.14927, TR3126|c0_g2_i2|m.3891, TR22521|c0_g1_i1|m.13773, TR20883|c0_g1_i1|m.11976, TR23886|c0_g1_i1|m.15427, TR18811|c0_g1_i1|m.9984, TR237|c3_g3_i1|m.261, TR24778|c1_g1_i1|m.16588, TR22…
GO:0010564	regulation of cell cycle process	P	0.969443	0.0406545	4	55	54	2491	OVER	TR1726|c0_g1_i1|m.2187, TR23362|c0_g1_i1|m.14754, TR20976|c2_g1_i1|m.12085, TR15229|c0_g1_i1|m.7400	TR21513|c1_g1_i1|m.12657, TR21627|c0_g3_i1|m.12779, TR18184|c0_g1_i1|m.9439, TR3377|c2_g1_i1|m.4185, TR23857|c0_g1_i1|m.15397, TR14919|c0_g1_i1|m.7243, TR3796|c1_g12_i2|m.4669, TR24657|c1_g1_i1|m.16419, TR22781|c1_g1_i1|m.14086, TR20739|c0_g1_i1|m.11827, TR254|c0_g1_i1|m.285, TR3179|c1_g1_i1|m.3956, TR18250|c0_g2_i1|m.9486, TR841|c0_g1_i1|m.1013, TR18902|c0_g1_i1|m.10058, TR23302|c0_g1_i1|m.14685…
GO:0051239	regulation of multicellular organismal process	P	0.969443	0.041054	8	170	50	2376	OVER	TR628|c0_g1_i1|m.737, TR762|c0_g1_i1|m.919, TR21293|c1_g1_i1|m.12418, TR23362|c0_g1_i1|m.14754, TR3631|c4_g1_i1|m.4469, TR18546|c1_g1_i1|m.9756, TR1729|c1_g1_i1|m.2191, TR15229|c0_g1_i1|m.7400	TR21513|c1_g1_i1|m.12657, TR23816|c0_g1_i1|m.15343, TR3302|c0_g1_i1|m.4109, TR18769|c0_g1_i2|m.9948, TR24694|c0_g1_i3|m.16470, TR24687|c0_g1_i1|m.16462, TR21787|c1_g1_i3|m.12952, TR23357|c0_g1_i1|m.14750, TR1553|c1_g1_i1|m.1947, TR23907|c0_g1_i1|m.15451, TR20499|c0_g1_i2|m.11585, TR22359|c1_g1_i1|m.13575, TR23150|c0_g2_i2|m.14515, TR23861|c0_g1_i1|m.15401, TR23392|c0_g1_i1|m.14785, TR20661|c0_g1_…
GO:0048584	positive regulation of response to stimulus	P	0.969443	0.041986	6	110	52	2436	OVER	TR21293|c1_g1_i1|m.12418, TR23362|c0_g1_i1|m.14754, TR1565|c1_g1_i1|m.1968, TR22516|c1_g1_i1|m.13764, TR15342|c1_g1_i1|m.7459, TR15229|c0_g1_i1|m.7400	TR784|c0_g1_i1|m.942, TR21513|c1_g1_i1|m.12657, TR20973|c0_g1_i1|m.12080, TR3302|c0_g1_i1|m.4109, TR1553|c1_g1_i1|m.1947, TR23150|c0_g2_i2|m.14515, TR21350|c1_g1_i1|m.12477, TR18902|c0_g1_i1|m.10058, TR18546|c1_g2_i1|m.9757, TR2541|c1_g1_i3|m.3257, TR3671|c3_g1_i8|m.4505, TR21424|c1_g1_i1|m.12551, TR2124|c0_g1_i1|m.2746, TR20548|c0_g1_i1|m.11637, TR18811|c0_g1_i1|m.9984, TR21576|c0_g1_i1|m.12726,…
GO:0007166	cell surface receptor signaling pathway	P	0.969443	0.0423018	7	140	51	2406	OVER	TR21293|c1_g1_i1|m.12418, TR23362|c0_g1_i1|m.14754, TR1565|c1_g1_i1|m.1968, TR15342|c1_g1_i1|m.7459, TR13539|c0_g1_i1|m.6660, TR1729|c1_g1_i1|m.2191, TR15229|c0_g1_i1|m.7400	TR784|c0_g1_i1|m.942, TR21513|c1_g1_i1|m.12657, TR23959|c0_g1_i1|m.15522, TR22629|c0_g1_i1|m.13897, TR3302|c0_g1_i1|m.4109, TR18769|c0_g1_i2|m.9948, TR20348|c0_g1_i1|m.11420, TR2839|c0_g1_i1|m.3555, TR22314|c0_g1_i4|m.13524, TR21787|c1_g1_i3|m.12952, TR2197|c0_g2_i1|m.2872, TR2310|c1_g1_i1|m.2974, TR1553|c1_g1_i1|m.1947, TR23150|c0_g2_i2|m.14515, TR24114|c1_g1_i1|m.15736, TR23392|c0_g1_i1|m.14785…
GO:0001736	establishment of planar polarity	P	0.969443	0.0425161	2	13	56	2533	OVER	TR23362|c0_g1_i1|m.14754, TR15229|c0_g1_i1|m.7400	TR21513|c1_g1_i1|m.12657, TR1345|c0_g1_i1|m.1696, TR23919|c0_g1_i1|m.15468, TR23857|c0_g1_i1|m.15397, TR2013|c0_g1_i1|m.2595, TR18811|c0_g1_i1|m.9984, TR4052|c0_g1_i1|m.4804, TR21219|c0_g1_i1|m.12336, TR222|c0_g1_i2|m.243, TR18581|c0_g1_i1|m.9791, TR18902|c0_g1_i1|m.10058, TR1292|c2_g1_i1|m.1623, TR21940|c0_g1_i1|m.13110
GO:0090090	negative regulation of canonical Wnt signaling pathway	P	0.969443	0.0425161	2	13	56	2533	OVER	TR23362|c0_g1_i1|m.14754, TR15229|c0_g1_i1|m.7400	TR2184|c0_g1_i3|m.2860, TR16086|c0_g1_i1|m.7877, TR23919|c0_g1_i1|m.15468, TR1029|c0_g2_i1|m.1259, TR23857|c0_g1_i1|m.15397, TR21787|c1_g1_i3|m.12952, TR21576|c0_g1_i1|m.12726, TR1553|c1_g1_i1|m.1947, TR24114|c1_g1_i1|m.15736, TR18581|c0_g1_i1|m.9791, TR18902|c0_g1_i1|m.10058, TR18653|c0_g1_i2|m.9849, TR21940|c0_g1_i1|m.13110
GO:0002218	activation of innate immune response	P	0.969443	0.0425161	2	13	56	2533	OVER	TR23362|c0_g1_i1|m.14754, TR15229|c0_g1_i1|m.7400	TR22036|c0_g1_i1|m.13210, TR23919|c0_g1_i1|m.15468, TR2664|c0_g1_i3|m.3378, TR23857|c0_g1_i1|m.15397, TR12566|c0_g1_i1|m.6293, TR23583|c0_g1_i1|m.15023, TR17182|c0_g1_i2|m.8641, TR18581|c0_g1_i1|m.9791, TR18902|c0_g1_i1|m.10058, TR23062|c0_g1_i3|m.14409, TR18546|c1_g2_i1|m.9757, TR2618|c1_g1_i1|m.3340, TR21940|c0_g1_i1|m.13110
GO:0007164	establishment of tissue polarity	P	0.969443	0.0425161	2	13	56	2533	OVER	TR23362|c0_g1_i1|m.14754, TR15229|c0_g1_i1|m.7400	TR21513|c1_g1_i1|m.12657, TR1345|c0_g1_i1|m.1696, TR23919|c0_g1_i1|m.15468, TR23857|c0_g1_i1|m.15397, TR2013|c0_g1_i1|m.2595, TR18811|c0_g1_i1|m.9984, TR4052|c0_g1_i1|m.4804, TR21219|c0_g1_i1|m.12336, TR222|c0_g1_i2|m.243, TR18581|c0_g1_i1|m.9791, TR18902|c0_g1_i1|m.10058, TR1292|c2_g1_i1|m.1623, TR21940|c0_g1_i1|m.13110
GO:0002758	innate immune response-activating signal transduction	P	0.969443	0.0425161	2	13	56	2533	OVER	TR23362|c0_g1_i1|m.14754, TR15229|c0_g1_i1|m.7400	TR22036|c0_g1_i1|m.13210, TR23919|c0_g1_i1|m.15468, TR2664|c0_g1_i3|m.3378, TR23857|c0_g1_i1|m.15397, TR12566|c0_g1_i1|m.6293, TR23583|c0_g1_i1|m.15023, TR17182|c0_g1_i2|m.8641, TR18581|c0_g1_i1|m.9791, TR18902|c0_g1_i1|m.10058, TR23062|c0_g1_i3|m.14409, TR18546|c1_g2_i1|m.9757, TR2618|c1_g1_i1|m.3340, TR21940|c0_g1_i1|m.13110
GO:0060429	epithelium development	P	0.969443	0.0435074	6	111	52	2435	OVER	TR19189|c1_g1_i3|m.10309, TR23362|c0_g1_i1|m.14754, TR22516|c1_g1_i1|m.13764, TR13539|c0_g1_i1|m.6660, TR1729|c1_g1_i1|m.2191, TR15229|c0_g1_i1|m.7400	TR21513|c1_g1_i1|m.12657, TR16556|c0_g1_i1|m.8196, TR3302|c0_g1_i1|m.4109, TR3413|c2_g4_i5|m.4227, TR3377|c2_g1_i1|m.4185, TR9816|c0_g1_i1|m.5571, TR18769|c0_g1_i2|m.9948, TR21787|c1_g1_i3|m.12952, TR2197|c0_g2_i1|m.2872, TR23357|c0_g1_i1|m.14750, TR1553|c1_g1_i1|m.1947, TR22586|c1_g1_i1|m.13845, TR23392|c0_g1_i1|m.14785, TR20661|c0_g1_i1|m.11748, TR24897|c1_g1_i1|m.16740, TR18902|c0_g1_i1|m.1005…
GO:0035153	epithelial cell type specification, open tracheal system	P	0.969443	0.0440591	1	1	57	2545	OVER	TR1729|c1_g1_i1|m.2191	TR21513|c1_g1_i1|m.12657
GO:0098728	germline stem cell asymmetric division	P	0.969443	0.0440591	1	1	57	2545	OVER	TR18546|c1_g1_i1|m.9756	TR19227|c0_g1_i2|m.10342
GO:0006621	protein retention in ER lumen	P	0.969443	0.0440591	1	1	57	2545	OVER	TR21043|c0_g1_i2|m.12158	TR19253|c0_g1_i1|m.10370
GO:0060193	positive regulation of lipase activity	P	0.969443	0.0440591	1	1	57	2545	OVER	TR15342|c1_g1_i1|m.7459	TR596|c1_g1_i1|m.696
GO:0001703	gastrulation with mouth forming first	P	0.969443	0.0440591	1	1	57	2545	OVER	TR1729|c1_g1_i1|m.2191	TR649|c2_g1_i1|m.766
GO:2000209	regulation of anoikis	P	0.969443	0.0440591	1	1	57	2545	OVER	TR21043|c0_g1_i2|m.12158	TR3671|c3_g1_i8|m.4505
GO:2000043	regulation of cardiac cell fate specification	P	0.969443	0.0440591	1	1	57	2545	OVER	TR1729|c1_g1_i1|m.2191	TR21513|c1_g1_i1|m.12657
GO:0042337	cuticle development involved in chitin-based cuticle molting cycle	P	0.969443	0.0440591	1	1	57	2545	OVER	TR1729|c1_g1_i1|m.2191	TR18576|c0_g1_i1|m.9787
GO:0051890	regulation of cardioblast differentiation	P	0.969443	0.0440591	1	1	57	2545	OVER	TR1729|c1_g1_i1|m.2191	TR21513|c1_g1_i1|m.12657
GO:0006398	mRNA 3'-end processing by stem-loop binding and cleavage	P	0.969443	0.0440591	1	1	57	2545	OVER	TR1733|c0_g2_i3|m.2198	TR882|c0_g1_i1|m.1066
GO:0042078	germ-line stem cell division	P	0.969443	0.0440591	1	1	57	2545	OVER	TR18546|c1_g1_i1|m.9756	TR19227|c0_g1_i2|m.10342
GO:0035017	cuticle pattern formation	P	0.969443	0.0440591	1	1	57	2545	OVER	TR1729|c1_g1_i1|m.2191	TR23833|c1_g2_i1|m.15365
GO:0032800	receptor biosynthetic process	P	0.969443	0.0440591	1	1	57	2545	OVER	TR21043|c0_g1_i2|m.12158	TR23470|c0_g2_i1|m.14889
GO:0061311	cell surface receptor signaling pathway involved in heart development	P	0.969443	0.0440591	1	1	57	2545	OVER	TR1729|c1_g1_i1|m.2191	TR814|c1_g1_i3|m.981
GO:1903510	mucopolysaccharide metabolic process	P	0.969443	0.0440591	1	1	57	2545	OVER	TR16695|c0_g1_i1|m.8298	TR25055|c0_g1_i1|m.16951
GO:1904893	negative regulation of STAT cascade	P	0.969443	0.0440591	1	1	57	2545	OVER	TR3631|c4_g1_i1|m.4469	TR540|c0_g1_i2|m.627
GO:2000300	regulation of synaptic vesicle exocytosis	P	0.969443	0.0440591	1	1	57	2545	OVER	TR19021|c0_g1_i1|m.10154	TR994|c0_g1_i1|m.1217
GO:0071364	cellular response to epidermal growth factor stimulus	P	0.969443	0.0440591	1	1	57	2545	OVER	TR15342|c1_g1_i1|m.7459	TR23768|c0_g1_i1|m.15289
GO:0022010	central nervous system myelination	P	0.969443	0.0440591	1	1	57	2545	OVER	TR628|c0_g1_i1|m.737	TR25119|c1_g1_i5|m.17021
GO:0010004	gastrulation involving germ band extension	P	0.969443	0.0440591	1	1	57	2545	OVER	TR1729|c1_g1_i1|m.2191	TR649|c2_g1_i1|m.766
GO:0035494	SNARE complex disassembly	P	0.969443	0.0440591	1	1	57	2545	OVER	TR19021|c0_g1_i1|m.10154	TR23357|c0_g1_i1|m.14750
GO:0016322	neuron remodeling	P	0.969443	0.0440591	1	1	57	2545	OVER	TR18546|c1_g1_i1|m.9756	TR24755|c0_g1_i1|m.16549
GO:1900006	positive regulation of dendrite development	P	0.969443	0.0440591	1	1	57	2545	OVER	TR3631|c4_g1_i1|m.4469	TR2800|c0_g1_i4|m.3514
GO:0042684	cardioblast cell fate commitment	P	0.969443	0.0440591	1	1	57	2545	OVER	TR1729|c1_g1_i1|m.2191	TR21513|c1_g1_i1|m.12657
GO:0042685	cardioblast cell fate specification	P	0.969443	0.0440591	1	1	57	2545	OVER	TR1729|c1_g1_i1|m.2191	TR21513|c1_g1_i1|m.12657
GO:0042686	regulation of cardioblast cell fate specification	P	0.969443	0.0440591	1	1	57	2545	OVER	TR1729|c1_g1_i1|m.2191	TR21513|c1_g1_i1|m.12657
GO:0035437	maintenance of protein localization in endoplasmic reticulum	P	0.969443	0.0440591	1	1	57	2545	OVER	TR21043|c0_g1_i2|m.12158	TR19253|c0_g1_i1|m.10370
GO:0010155	regulation of proton transport	P	0.969443	0.0440591	1	1	57	2545	OVER	TR16695|c0_g1_i1|m.8298	TR244|c0_g1_i1|m.269
GO:0044091	membrane biogenesis	P	0.969443	0.0440591	1	1	57	2545	OVER	TR3631|c4_g1_i1|m.4469	TR25119|c1_g1_i5|m.17021
GO:0060911	cardiac cell fate commitment	P	0.969443	0.0440591	1	1	57	2545	OVER	TR1729|c1_g1_i1|m.2191	TR21513|c1_g1_i1|m.12657
GO:0060912	cardiac cell fate specification	P	0.969443	0.0440591	1	1	57	2545	OVER	TR1729|c1_g1_i1|m.2191	TR21513|c1_g1_i1|m.12657
GO:0008363	larval chitin-based cuticle development	P	0.969443	0.0440591	1	1	57	2545	OVER	TR1729|c1_g1_i1|m.2191	TR18576|c0_g1_i1|m.9787
GO:0032088	negative regulation of NF-kappaB transcription factor activity	P	0.969443	0.0440591	1	1	57	2545	OVER	TR16695|c0_g1_i1|m.8298	TR23062|c0_g1_i3|m.14409
GO:0010869	regulation of receptor biosynthetic process	P	0.969443	0.0440591	1	1	57	2545	OVER	TR21043|c0_g1_i2|m.12158	TR23470|c0_g2_i1|m.14889
GO:0071709	membrane assembly	P	0.969443	0.0440591	1	1	57	2545	OVER	TR3631|c4_g1_i1|m.4469	TR25119|c1_g1_i5|m.17021
GO:0044110	growth involved in symbiotic interaction	P	0.969443	0.0440591	1	1	57	2545	OVER	TR13539|c0_g1_i1|m.6660	TR24870|c0_g1_i1|m.16699
GO:0044117	growth of symbiont in host	P	0.969443	0.0440591	1	1	57	2545	OVER	TR13539|c0_g1_i1|m.6660	TR24870|c0_g1_i1|m.16699
GO:0002320	lymphoid progenitor cell differentiation	P	0.969443	0.0440591	1	1	57	2545	OVER	TR762|c0_g1_i1|m.919	TR17951|c0_g1_i1|m.9241
GO:0044116	growth of symbiont involved in interaction with host	P	0.969443	0.0440591	1	1	57	2545	OVER	TR13539|c0_g1_i1|m.6660	TR24870|c0_g1_i1|m.16699
GO:0044126	regulation of growth of symbiont in host	P	0.969443	0.0440591	1	1	57	2545	OVER	TR13539|c0_g1_i1|m.6660	TR24870|c0_g1_i1|m.16699
GO:0044144	modulation of growth of symbiont involved in interaction with host	P	0.969443	0.0440591	1	1	57	2545	OVER	TR13539|c0_g1_i1|m.6660	TR24870|c0_g1_i1|m.16699
GO:0071468	cellular response to acidic pH	P	0.969443	0.0440591	1	1	57	2545	OVER	TR16695|c0_g1_i1|m.8298	TR18111|c1_g1_i1|m.9373
GO:0071467	cellular response to pH	P	0.969443	0.0440591	1	1	57	2545	OVER	TR16695|c0_g1_i1|m.8298	TR18111|c1_g1_i1|m.9373
GO:0010458	exit from mitosis	P	0.969443	0.0440591	1	1	57	2545	OVER	TR23578|c1_g1_i1|m.15016	TR19932|c0_g1_i1|m.11017
GO:0034418	urate biosynthetic process	P	0.969443	0.0440591	1	1	57	2545	OVER	TR18273|c0_g1_i1|m.9516	TR22889|c0_g1_i1|m.14208
GO:0035725	sodium ion transmembrane transport	P	0.969443	0.0440591	1	1	57	2545	OVER	TR16695|c0_g1_i1|m.8298	TR3109|c0_g1_i2|m.3872
GO:0010447	response to acidic pH	P	0.969443	0.0440591	1	1	57	2545	OVER	TR16695|c0_g1_i1|m.8298	TR18111|c1_g1_i1|m.9373
GO:0046415	urate metabolic process	P	0.969443	0.0440591	1	1	57	2545	OVER	TR18273|c0_g1_i1|m.9516	TR22889|c0_g1_i1|m.14208
GO:0046426	negative regulation of JAK-STAT cascade	P	0.969443	0.0440591	1	1	57	2545	OVER	TR3631|c4_g1_i1|m.4469	TR540|c0_g1_i2|m.627
GO:0051123	RNA polymerase II transcriptional preinitiation complex assembly	P	0.969443	0.0440591	1	1	57	2545	OVER	TR23362|c0_g1_i1|m.14754	TR23919|c0_g1_i1|m.15468
GO:0038094	Fc-gamma receptor signaling pathway	P	0.969443	0.0440591	1	1	57	2545	OVER	TR15342|c1_g1_i1|m.7459	TR3671|c3_g1_i8|m.4505
GO:0038096	Fc-gamma receptor signaling pathway involved in phagocytosis	P	0.969443	0.0440591	1	1	57	2545	OVER	TR15342|c1_g1_i1|m.7459	TR3671|c3_g1_i8|m.4505
GO:0010518	positive regulation of phospholipase activity	P	0.969443	0.0440591	1	1	57	2545	OVER	TR15342|c1_g1_i1|m.7459	TR596|c1_g1_i1|m.696
GO:0051642	centrosome localization	P	0.969443	0.0440591	1	1	57	2545	OVER	TR721|c0_g1_i1|m.863	TR23392|c0_g1_i1|m.14785
GO:0051657	maintenance of organelle location	P	0.969443	0.0440591	1	1	57	2545	OVER	TR721|c0_g1_i1|m.863	TR2605|c1_g1_i1|m.3331
GO:0000055	ribosomal large subunit export from nucleus	P	0.969443	0.0440591	1	1	57	2545	OVER	TR20976|c2_g1_i1|m.12085	TR22630|c0_g1_i1|m.13898
GO:0000054	ribosomal subunit export from nucleus	P	0.969443	0.0440591	1	1	57	2545	OVER	TR20976|c2_g1_i1|m.12085	TR22630|c0_g1_i1|m.13898
GO:0085029	extracellular matrix assembly	P	0.969443	0.0440591	1	1	57	2545	OVER	TR22516|c1_g1_i1|m.13764	TR20703|c2_g1_i1|m.11792
GO:0031100	organ regeneration	P	0.969443	0.0440591	1	1	57	2545	OVER	TR18273|c0_g1_i1|m.9516	TR816|c1_g1_i1|m.983
GO:0006144	purine nucleobase metabolic process	P	0.969443	0.0440591	1	1	57	2545	OVER	TR18273|c0_g1_i1|m.9516	TR20955|c0_g1_i1|m.12060
GO:0033753	establishment of ribosome localization	P	0.969443	0.0440591	1	1	57	2545	OVER	TR20976|c2_g1_i1|m.12085	TR22630|c0_g1_i1|m.13898
GO:0033750	ribosome localization	P	0.969443	0.0440591	1	1	57	2545	OVER	TR20976|c2_g1_i1|m.12085	TR22630|c0_g1_i1|m.13898
GO:0032414	positive regulation of ion transmembrane transporter activity	P	0.969443	0.0440591	1	1	57	2545	OVER	TR16695|c0_g1_i1|m.8298	TR2877|c0_g1_i2|m.3597
GO:0032486	Rap protein signal transduction	P	0.969443	0.0440591	1	1	57	2545	OVER	TR19189|c1_g1_i3|m.10309	TR2794|c3_g1_i1|m.3510
GO:0000183	chromatin silencing at rDNA	P	0.969443	0.0440591	1	1	57	2545	OVER	TR24996|c0_g2_i1|m.16882	TR23175|c1_g2_i1|m.14544
GO:0048132	female germ-line stem cell asymmetric division	P	0.969443	0.0440591	1	1	57	2545	OVER	TR18546|c1_g1_i1|m.9756	TR19227|c0_g1_i2|m.10342
GO:0007620	copulation	P	0.969443	0.0440591	1	1	57	2545	OVER	TR21698|c0_g1_i1|m.12852	TR21622|c0_g1_i1|m.12776
GO:0097105	presynaptic membrane assembly	P	0.969443	0.0440591	1	1	57	2545	OVER	TR3631|c4_g1_i1|m.4469	TR25119|c1_g1_i5|m.17021
GO:0070849	response to epidermal growth factor	P	0.969443	0.0440591	1	1	57	2545	OVER	TR15342|c1_g1_i1|m.7459	TR23768|c0_g1_i1|m.15289
GO:0097090	presynaptic membrane organization	P	0.969443	0.0440591	1	1	57	2545	OVER	TR3631|c4_g1_i1|m.4469	TR25119|c1_g1_i5|m.17021
GO:0045898	regulation of RNA polymerase II transcriptional preinitiation complex assembly	P	0.969443	0.0440591	1	1	57	2545	OVER	TR23362|c0_g1_i1|m.14754	TR23919|c0_g1_i1|m.15468
GO:0045899	positive regulation of RNA polymerase II transcriptional preinitiation complex assembly	P	0.969443	0.0440591	1	1	57	2545	OVER	TR23362|c0_g1_i1|m.14754	TR23919|c0_g1_i1|m.15468
GO:0043276	anoikis	P	0.969443	0.0440591	1	1	57	2545	OVER	TR21043|c0_g1_i2|m.12158	TR3671|c3_g1_i8|m.4505
GO:0070897	DNA-templated transcriptional preinitiation complex assembly	P	0.969443	0.0440591	1	1	57	2545	OVER	TR23362|c0_g1_i1|m.14754	TR23919|c0_g1_i1|m.15468
GO:0007320	insemination	P	0.969443	0.0440591	1	1	57	2545	OVER	TR21698|c0_g1_i1|m.12852	TR21622|c0_g1_i1|m.12776
GO:0007256	activation of JNKK activity	P	0.969443	0.0440591	1	1	57	2545	OVER	TR21293|c1_g1_i1|m.12418	TR1143|c0_g1_i2|m.1426
GO:2000826	regulation of heart morphogenesis	P	0.969443	0.0440591	1	1	57	2545	OVER	TR1729|c1_g1_i1|m.2191	TR19104|c0_g1_i1|m.10226
GO:0032291	axon ensheathment in central nervous system	P	0.969443	0.0440591	1	1	57	2545	OVER	TR628|c0_g1_i1|m.737	TR25119|c1_g1_i5|m.17021
GO:0032286	central nervous system myelin maintenance	P	0.969443	0.0440591	1	1	57	2545	OVER	TR628|c0_g1_i1|m.737	TR25119|c1_g1_i5|m.17021
GO:0002431	Fc receptor mediated stimulatory signaling pathway	P	0.969443	0.0440591	1	1	57	2545	OVER	TR15342|c1_g1_i1|m.7459	TR3671|c3_g1_i8|m.4505
GO:0070536	protein K63-linked deubiquitination	P	0.969443	0.0440591	1	1	57	2545	OVER	TR1565|c1_g1_i1|m.1968	TR20963|c0_g1_i1|m.12070
GO:0010992	ubiquitin homeostasis	P	0.969443	0.0440591	1	1	57	2545	OVER	TR23578|c1_g1_i1|m.15016	TR21576|c0_g1_i1|m.12726
GO:0010994	free ubiquitin chain polymerization	P	0.969443	0.0440591	1	1	57	2545	OVER	TR23578|c1_g1_i1|m.15016	TR21576|c0_g1_i1|m.12726
GO:0010993	regulation of ubiquitin homeostasis	P	0.969443	0.0440591	1	1	57	2545	OVER	TR23578|c1_g1_i1|m.15016	TR21576|c0_g1_i1|m.12726
GO:2000737	negative regulation of stem cell differentiation	P	0.969443	0.0440591	1	1	57	2545	OVER	TR1729|c1_g1_i1|m.2191	TR22244|c1_g1_i1|m.13437
GO:0098602	single organism cell adhesion	P	0.976434	0.0445346	3	33	55	2513	OVER	TR762|c0_g1_i1|m.919, TR22516|c1_g1_i1|m.13764, TR1729|c1_g1_i1|m.2191	TR21513|c1_g1_i1|m.12657, TR23177|c2_g2_i2|m.14546, TR2794|c3_g1_i1|m.3510, TR20972|c1_g1_i1|m.12079, TR22889|c0_g1_i1|m.14208, TR25018|c2_g1_i1|m.16907, TR19489|c1_g1_i1|m.10588, TR540|c0_g1_i2|m.627, TR3030|c0_g1_i2|m.3786, TR19783|c0_g1_i1|m.10885, TR1488|c5_g2_i1|m.1866, TR20661|c0_g1_i1|m.11748, TR214|c1_g1_i1|m.235, TR10812|c0_g1_i1|m.5827, TR3671|c3_g1_i8|m.4505, TR1694|c0_g1_i2|m.2153, TR…
GO:0034613	cellular protein localization	P	0.976434	0.0446632	8	173	50	2373	OVER	TR21293|c1_g1_i1|m.12418, TR19021|c0_g1_i1|m.10154, TR20976|c2_g1_i1|m.12085, TR16695|c0_g1_i1|m.8298, TR21043|c0_g1_i2|m.12158, TR2094|c6_g2_i10|m.2699, TR1729|c1_g1_i1|m.2191, TR16490|c0_g2_i1|m.8157	TR16556|c0_g1_i1|m.8196, TR2178|c0_g1_i1|m.2848, TR3302|c0_g1_i1|m.4109, TR985|c0_g1_i1|m.1208, TR9816|c0_g1_i1|m.5571, TR20348|c0_g1_i1|m.11420, TR24694|c0_g1_i3|m.16470, TR19000|c1_g1_i1|m.10134, TR21787|c1_g1_i3|m.12952, TR1553|c1_g1_i1|m.1947, TR22746|c1_g2_i1|m.14045, TR22586|c1_g1_i1|m.13845, TR3513|c0_g1_i1|m.4348, TR24897|c1_g1_i1|m.16740, TR18523|c0_g1_i1|m.9736, TR23896|c1_g1_i4|m.15439…
GO:0051960	regulation of nervous system development	P	1	0.0474528	4	58	54	2488	OVER	TR628|c0_g1_i1|m.737, TR21293|c1_g1_i1|m.12418, TR3631|c4_g1_i1|m.4469, TR18546|c1_g1_i1|m.9756	TR21513|c1_g1_i1|m.12657, TR280|c0_g1_i2|m.310, TR3302|c0_g1_i1|m.4109, TR18769|c0_g1_i2|m.9948, TR4052|c0_g1_i1|m.4804, TR22781|c1_g1_i1|m.14086, TR23357|c0_g1_i1|m.14750, TR20739|c0_g1_i1|m.11827, TR23392|c0_g1_i1|m.14785, TR21424|c1_g1_i1|m.12551, TR24785|c1_g1_i1|m.16596, TR24755|c0_g1_i1|m.16549, TR2324|c0_g1_i1|m.2990, TR201|c1_g1_i2|m.218, TR15107|c0_g1_i1|m.7335, TR1591|c2_g2_i1|m.2000, T…
GO:1901987	regulation of cell cycle phase transition	P	1	0.0477172	3	34	55	2512	OVER	TR1726|c0_g1_i1|m.2187, TR23362|c0_g1_i1|m.14754, TR15229|c0_g1_i1|m.7400	TR21513|c1_g1_i1|m.12657, TR21627|c0_g3_i1|m.12779, TR24887|c0_g1_i1|m.16729, TR18184|c0_g1_i1|m.9439, TR23800|c1_g1_i1|m.15326, TR3377|c2_g1_i1|m.4185, TR2794|c3_g1_i1|m.3510, TR22369|c0_g1_i1|m.13589, TR23857|c0_g1_i1|m.15397, TR14919|c0_g1_i1|m.7243, TR1524|c1_g1_i2|m.1919, TR22679|c1_g1_i1|m.13960, TR18581|c0_g1_i1|m.9791, TR1335|c0_g1_i2|m.1686, TR18250|c0_g2_i1|m.9486, TR1312|c0_g1_i2|m.165…
GO:0006469	negative regulation of protein kinase activity	P	1	0.047907	2	14	56	2532	OVER	TR18546|c1_g1_i1|m.9756, TR16695|c0_g1_i1|m.8298	TR19572|c0_g1_i1|m.10669, TR20633|c0_g1_i2|m.11718, TR3091|c6_g1_i1|m.3857, TR554|c1_g1_i1|m.653, TR19138|c0_g1_i1|m.10259, TR21154|c0_g1_i1|m.12269, TR21787|c1_g1_i3|m.12952, TR540|c0_g1_i2|m.627, TR20200|c0_g1_i1|m.11274, TR1553|c1_g1_i1|m.1947, TR20626|c0_g1_i1|m.11713, TR1438|c0_g1_i1|m.1804, TR19838|c1_g1_i1|m.10940, TR23891|c0_g1_i1|m.15432
GO:0022407	regulation of cell-cell adhesion	P	1	0.047907	2	14	56	2532	OVER	TR762|c0_g1_i1|m.919, TR1729|c1_g1_i1|m.2191	TR21513|c1_g1_i1|m.12657, TR23177|c2_g2_i2|m.14546, TR22889|c0_g1_i1|m.14208, TR19489|c1_g1_i1|m.10588, TR540|c0_g1_i2|m.627, TR20727|c0_g1_i1|m.11816, TR20405|c0_g1_i1|m.11481, TR1488|c5_g2_i1|m.1866, TR1121|c0_g1_i2|m.1401, TR22046|c2_g1_i1|m.13219, TR52|c1_g1_i1|m.65, TR3671|c3_g1_i8|m.4505, TR816|c1_g1_i1|m.983, TR1694|c0_g1_i2|m.2153
GO:0046530	photoreceptor cell differentiation	P	1	0.047907	2	14	56	2532	OVER	TR18546|c1_g1_i1|m.9756, TR1729|c1_g1_i1|m.2191	TR21513|c1_g1_i1|m.12657, TR1988|c1_g1_i1|m.2557, TR280|c0_g1_i2|m.310, TR22629|c0_g1_i1|m.13897, TR17616|c0_g1_i2|m.8982, TR1345|c0_g1_i1|m.1696, TR2706|c1_g1_i1|m.3414, TR2197|c0_g2_i1|m.2872, TR4052|c0_g1_i1|m.4804, TR20727|c0_g1_i1|m.11816, TR19838|c1_g1_i1|m.10940, TR25048|c1_g1_i1|m.16942, TR3521|c0_g1_i1|m.4363, TR129|c0_g1_i1|m.154
GO:0050793	regulation of developmental process	P	1	0.0484793	8	176	50	2370	OVER	TR628|c0_g1_i1|m.737, TR762|c0_g1_i1|m.919, TR21293|c1_g1_i1|m.12418, TR23362|c0_g1_i1|m.14754, TR3631|c4_g1_i1|m.4469, TR18546|c1_g1_i1|m.9756, TR1729|c1_g1_i1|m.2191, TR15229|c0_g1_i1|m.7400	TR21513|c1_g1_i1|m.12657, TR3302|c0_g1_i1|m.4109, TR18769|c0_g1_i2|m.9948, TR2260|c0_g2_i3|m.2916, TR24694|c0_g1_i3|m.16470, TR23175|c1_g2_i1|m.14544, TR21787|c1_g1_i3|m.12952, TR23357|c0_g1_i1|m.14750, TR1553|c1_g1_i1|m.1947, TR23907|c0_g1_i1|m.15451, TR20499|c0_g1_i2|m.11585, TR22359|c1_g1_i1|m.13575, TR23392|c0_g1_i1|m.14785, TR18902|c0_g1_i1|m.10058, TR21726|c0_g2_i2|m.12884, TR3671|c3_g1_i8|…
GO:0007165	signal transduction	P	1	0.0496423	13	348	45	2198	OVER	TR19189|c1_g1_i3|m.10309, TR762|c0_g1_i1|m.919, TR21293|c1_g1_i1|m.12418, TR15342|c1_g1_i1|m.7459, TR15229|c0_g1_i1|m.7400, TR1726|c0_g1_i1|m.2187, TR23362|c0_g1_i1|m.14754, TR1565|c1_g1_i1|m.1968, TR3631|c4_g1_i1|m.4469, TR13539|c0_g1_i1|m.6660, TR16695|c0_g1_i1|m.8298, TR721|c0_g1_i1|m.863, TR1729|c1_g1_i1|m.2191	TR784|c0_g1_i1|m.942, TR21513|c1_g1_i1|m.12657, TR16556|c0_g1_i1|m.8196, TR20973|c0_g1_i1|m.12080, TR18769|c0_g1_i2|m.9948, TR532|c1_g1_i1|m.617, TR957|c0_g2_i1|m.1176, TR2839|c0_g1_i1|m.3555, TR22749|c1_g1_i1|m.14048, TR20855|c0_g1_i2|m.11951, TR1553|c1_g1_i1|m.1947, TR23907|c0_g1_i1|m.15451, TR18094|c0_g1_i1|m.9361, TR24114|c1_g1_i1|m.15736, TR23392|c0_g1_i1|m.14785, TR3513|c0_g1_i1|m.4348, TR2…
